# Supplementary material for: Human-derived fecal microbiota transplantation alleviates social deficits of the BTBR mouse model of autism through a potential mechanism involving vitamin B6 metabolism
Source: mSystems. 2024 May 23;9(6):e00257-24. doi: 10.1128/msystems.00257-24 (PMC11237617; doi:10.1128/msystems.00257-24)
Supplement: Table S1 — The taxonomic compositions of samples in donor, the BTBR + saline, and BTBR + FMT group. [file msystems.00257-24-s0008.xlsx]

## Sheet: sheet 1
Table S1. The taxonomic compositions of samples in donor, the BTBR + Saline and BTBR + FMT group.
#Count	BTBR+Saline	BTBR+FMT	Donor	Species
0	0	0	0
108	0	0	1	Actinomyces_graevenitzii, Actinomyces_massiliensis, Actinomyces_naeslundii, Actinomyces_odontolyticus, Actinomyces_oris, Actinomyces_viscosus, Corynebacterium_durum, Rothia_aeria, Rothia_mucilaginosa, Propionibacterium_propionicum, Bifidobacterium_longum, Bifidobacterium_pseudocatenulatum, Adlercreutzia_equolifaciens, Collinsella_intestinalis, Eggerthella_lenta, Eggerthella_unclassified, Gordonib…
5	0	1	0	Olsenella_unclassified, Bacteroides_oleiciplenus, Bacteroides_stercoris, Holdemania_unclassified, Klebsiella_unclassified
25	0	1	1	Bacteroides_cellulosilyticus, Bacteroides_dorei, Bacteroides_eggerthii, Bacteroides_intestinalis, Bacteroides_ovatus, Bacteroides_vulgatus, Bacteroidales_bacterium_ph8, Barnesiella_intestinihominis, Butyricimonas_synergistica, Parabacteroides_johnsonii, Parabacteroides_merdae, Parabacteroides_unclassified, Paraprevotella_unclassified, Paraprevotella_xylaniphila, Alistipes_finegoldii, Alistipes_in…
7	1	0	0	Lactobacillus_gasseri, Lactobacillus_sp_ASF360, Candidatus_Arthromitus_sp_SFB_1, Clostridium_sp_ASF356, Blautia_producta, Oscillibacter_sp_1_3, Pseudomonas_unclassified
0	1	0	1
11	1	1	0	Enterorhabdus_caecimuris, Alistipes_unclassified, Lactobacillus_johnsonii, Lactobacillus_murinus, Lactobacillus_reuteri, Candidatus_Arthromitus_unclassified, Eubacterium_plexicaudatum, Dorea_sp_5_2, Dorea_unclassified, Anaerotruncus_sp_G3_2012, Desulfovibrio_desulfuricans
16	1	1	1	Bacteroides_caccae, Bacteroides_thetaiotaomicron, Bacteroides_uniformis, Bacteroides_xylanisolvens, Parabacteroides_goldsteinii, Anaerofustis_stercorihominis, Ruminococcus_torques, Lachnospiraceae_bacterium_3_1_46FAA, Oscillibacter_unclassified, Anaerotruncus_colihominis, Anaerotruncus_unclassified, Subdoligranulum_unclassified, Burkholderiales_bacterium_1_1_47, Oxalobacter_formigenes, Parasutter…
