# Supplementary material for: Human-derived fecal microbiota transplantation alleviates social deficits of the BTBR mouse model of autism through a potential mechanism involving vitamin B6 metabolism
Source: mSystems. 2024 May 23;9(6):e00257-24. doi: 10.1128/msystems.00257-24 (PMC11237617; doi:10.1128/msystems.00257-24)
Supplement: Table S2 — Pathway analysis of colon-content and plasma metabolomics between BTBR + saline group and BTBR + FMT group. [file msystems.00257-24-s0009.xlsx]

## Sheet: sheet 1
Table S2. Pathway analysis of colon-content and plasma metabolomics between BTBR + Saline group and BTBR + FMT group.
Sample type	Pathway	Total	Expected	Hits	Raw p	log2(p)	Holm adjust	FDR	Impact	Pathwya	Compounds
colon content	Nitrogen metabolism	6	0.023904	1	0.023707	1.6251	1	0.65069	0	Nitrogen metabolism	CO2; Ammonia; L-Glutamate; HCO3-; Carbamoyl phosphate; L-Glutamine
colon content	D-Glutamine and D-glutamate metabolism	6	0.023904	1	0.023707	1.6251	1	0.65069	0.5	D-Glutamine and D-glutamate metabolism	D-Glutamate; L-Glutamate; D-Glutamine; L-Glutamine; 5-Oxo-D-proline; 2-Oxoglutarate
colon content	Thiamine metabolism	7	0.027888	1	0.027612	1.5589	1	0.65069	0	Thiamine metabolism	[Enzyme]-cysteine; L-Cysteine; Thiamine; Thiamin triphosphate; Thiamin diphosphate; Thiamin monophosphate; [Enzyme]-S-sulfanylcysteine
colon content	Phenylalanine metabolism	12	0.047809	1	0.046943	1.3284	1	0.65069	0	Phenylalanine metabolism	Phenylacetaldehyde; L-Phenylalanine; Phenethylamine; Phenylpyruvate; Benzoyl-CoA; Phenylacetyl-CoA; Phenylacetic acid; 2-Hydroxyphenylacetate; 2-Hydroxy-3-phenylpropenoate; Hippurate; L-Tyrosine; Phenylacetylglycine
colon content	alpha-Linolenic acid metabolism	13	0.051793	1	0.05077	1.2944	1	0.65069	0	alpha-Linolenic acid metabolism	OPC4-CoA; OPC6-CoA; 3-Oxo-OPC4-CoA; 3-Oxo-OPC6-CoA; 3-Oxo-OPC8-CoA; OPC8-CoA; Phosphatidylcholine; (9Z,12Z,15Z)-Octadecatrienoic acid; trans-2-Enoyl-OPC4-CoA; trans-2-Enoyl-OPC6-CoA; (+)-7-Isojasmonic acid CoA; trans-2-Enoyl-OPC8-CoA; Stearidonic acid
colon content	Arginine biosynthesis	14	0.055777	1	0.054585	1.2629	1	0.65069	0.11675	Arginine biosynthesis	L-Glutamate; L-Arginine; N-Acetylornithine; N-(L-Arginino)succinate; L-Citrulline; L-Aspartate; Carbamoyl phosphate; L-Ornithine; Ammonia; L-Glutamine; 2-Oxoglutarate; N-Acetyl-L-glutamate; Urea; Fumarate
colon content	Butanoate metabolism	15	0.059761	1	0.058387	1.2337	1	0.65069	0	Butanoate metabolism	(R)-3-Hydroxybutanoate; Acetoacetate; (S)-3-Hydroxy-3-methylglutaryl-CoA; Acetyl-CoA; Acetoacetyl-CoA; (S)-3-Hydroxybutanoyl-CoA; Crotonoyl-CoA; 4-Aminobutanoate; L-Glutamate; Butanoyl-CoA; Succinate semialdehyde; Butanoic acid; 2-Oxoglutarate; Succinate; 2-Hydroxyglutarate
colon content	Histidine metabolism	16	0.063745	1	0.062176	1.2064	1	0.65069	0	Histidine metabolism	L-Glutamate; 4-Imidazolone-5-propanoate; Urocanate; L-Histidine; Carnosine; Imidazole-4-acetaldehyde; N-Methylhistamine; Methylimidazole acetaldehyde; Histamine; N(pi)-Methyl-L-histidine; N-Formyl-L-aspartate; N-Formimino-L-glutamate; beta-Alanyl-N(pi)-methyl-L-histidine; Imidazole-4-acetate; Methylimidazoleacetic acid; L-Aspartate
colon content	Terpenoid backbone biosynthesis	18	0.071713	1	0.069717	1.1567	1	0.65069	0.11429	Terpenoid backbone biosynthesis	(R)-Mevalonate; Acetyl-CoA; Acetoacetyl-CoA; (S)-3-Hydroxy-3-methylglutaryl-CoA; Isopentenyl diphosphate; (R)-5-Diphosphomevalonate; (R)-5-Phosphomevalonate; Dimethylallyl diphosphate; Geranyl diphosphate; trans,trans-Farnesyl diphosphate; S-Farnesyl protein; Protein C-terminal S-farnesyl-L-cysteine; Farnesylcysteine; Geranylgeranyl diphosphate; Dehydrodolichol diphosphate; all-trans-Decaprenyl d…
colon content	Glutathione metabolism	28	0.11155	1	0.10666	0.97198	1	0.78247	0.01966	Glutathione metabolism	R-S-Cysteinylglycine; R-S-Glutathione; Glutathione; NADP+; Glutathione disulfide; NADPH; Glycine; gamma-L-Glutamyl-L-cysteine; L-Glutamate; L-Cysteine; Cys-Gly; 5-Oxoproline; L-Amino acid; (5-L-Glutamyl)-L-amino acid; S-Substituted L-cysteine; Acetyl-CoA; RX; L-Ornithine; Putrescine; Spermidine; Cadaverine; Tryparedoxin; Trypanothione; S-Substituted N-acetyl-L-cysteine; Spermine; Aminopropylcadav…
colon content	Alanine, aspartate and glutamate metabolism	28	0.11155	1	0.10666	0.97198	1	0.78247	0.19712	Alanine, aspartate and glutamate metabolism	N-Acetyl-L-aspartate; 2-Oxosuccinamate; L-Aspartate; L-Asparagine; D-Aspartate; N-(L-Arginino)succinate; N6-(1,2-Dicarboxyethyl)-AMP; L-Alanine; Succinate semialdehyde; L-Glutamate; 4-Aminobutanoate; L-Glutamine; Ammonia; 2-Oxoglutaramate; (S)-1-Pyrroline-5-carboxylate; N-Acetylaspartylglutamate; N-Acetylaspartylglutamylglutamate; Citrate; Oxaloacetate; Fumarate; Pyruvate; N-Carbamoyl-L-aspartate…
colon content	Porphyrin and chlorophyll metabolism	30	0.11952	1	0.11391	0.94346	1	0.78247	0	Porphyrin and chlorophyll metabolism	Cobinamide; Heme O; Heme; Glycine; Bilirubin beta-diglucuronide; Cob(I)yrinate a,c diamide; Fe2+; Biliverdin; Cob(I)alamin; Protoporphyrinogen IX; Coproporphyrinogen III; Uroporphyrinogen III; Hydroxymethylbilane; Porphobilinogen; 5-Aminolevulinate; Uroporphyrinogen I; L-Glutamate; Bilirubin; Protoporphyrin; Coproporphyrin III; Adenosyl cobinamide; Heme A; D-Urobilinogen; Adenosyl cobyrinate a,c …
colon content	Glyoxylate and dicarboxylate metabolism	32	0.12749	1	0.1211	0.91687	1	0.78247	0	Glyoxylate and dicarboxylate metabolism	Hydroxypyruvate; cis-Aconitate; 4-Hydroxy-2-oxoglutarate; N-Formylderivatives; Glycolate; Citrate; (S)-Malate; 2-Phosphoglycolate; Acetyl-CoA; (S)-Methylmalonyl-CoA; Propanoyl-CoA; (R)-Methylmalonyl-CoA; Glyoxylate; L-Serine; Glycine; Hydrogen peroxide; L-Glutamate; (2S)-Ethylmalonyl-CoA; D-Glycerate; Acetate; 2-Hydroxy-3-oxopropanoate; Isocitrate; Pyruvate; Formate; Oxaloacetate; Acetoacetyl-CoA…
colon content	Arginine and proline metabolism	38	0.15139	1	0.14238	0.84655	1	0.85429	0.086	Arginine and proline metabolism	L-Arginine; N(omega)-Hydroxyarginine; Guanidinoacetate; Creatine; 4-Aminobutanoate; Agmatine; Putrescine; 4-Aminobutyraldehyde; S-Adenosylmethioninamine; S-Adenosyl-L-methionine; Spermidine; N-Acetylputrescine; N4-Acetylaminobutanal; Spermine; trans-3-Hydroxy-L-proline; D-Proline; (4R)-4-Hydroxy-2-oxoglutarate; L-erythro-4-Hydroxyglutamate; L-4-Hydroxyglutamate semialdehyde; L-1-Pyrroline-3-hydro…
colon content	Tryptophan metabolism	41	0.16335	1	0.15286	0.8157	1	0.85602	0.10493	Tryptophan metabolism	L-Tryptophan; Melatonin; N-Acetylserotonin; Serotonin; 5-Hydroxyindoleacetate; 5-Hydroxykynurenamine; 5-Hydroxykynurenine; 5-Hydroxy-L-tryptophan; L-Formylkynurenine; Acetoacetyl-CoA; (S)-3-Hydroxybutanoyl-CoA; Crotonoyl-CoA; Glutaryl-CoA; 2-Oxoadipate; 2-Aminomuconate semialdehyde; 2-Amino-3-carboxymuconate semialdehyde; 3-Hydroxyanthranilate; L-Kynurenine; Formylanthranilate; 3-Hydroxy-L-kynure…
colon content	Aminoacyl-tRNA biosynthesis	48	0.19124	1	0.1769	0.75227	1	0.92873	0	Aminoacyl-tRNA biosynthesis	L-Asparagine; L-Histidine; L-Phenylalanine; L-Arginine; L-Glutamine; L-Cysteine; Glycine; L-Aspartate; L-Serine; L-Methionine; L-Valine; L-Alanine; L-Lysine; L-Isoleucine; L-Leucine; L-Threonine; L-Tryptophan; L-Methionyl-tRNA; 10-Formyltetrahydrofolate; L-Tyrosine; L-Proline; L-Glutamate; Glutaminyl-tRNA; L-Asparaginyl-tRNA(Asn); L-Seryl-tRNA(Sec); O-Phosphoseryl-tRNA(Sec); L-Histidyl-tRNA(His);…
plasma	Fatty acid biosynthesis	47	0.34329	3	0.0039453	2.4039	0.33141	0.33141	0	Fatty acid biosynthesis	Tetradecanoyl-[acp]; Dodecanoyl-[acyl-carrier protein]; Decanoyl-[acp]; Octanoyl-[acp]; Hexadecanoyl-[acp]; Malonyl-[acyl-carrier protein]; Hexanoyl-[acp]; Butyryl-[acp]; trans-Hexadec-2-enoyl-[acp]; (3R)-3-Hydroxypalmitoyl-[acyl-carrier protein]; 3-Oxohexadecanoyl-[acp]; trans-Tetradec-2-enoyl-[acp]; (3R)-3-Hydroxytetradecanoyl-[acyl-carrier protein]; 3-Oxotetradecanoyl-[acp]; trans-Dodec-2-enoy…
plasma	Pyrimidine metabolism	39	0.28486	2	0.031019	1.5084	1	0.90515	0.02636	Pyrimidine metabolism	UDP; L-Glutamine; Carbamoyl phosphate; (S)-Dihydroorotate; Orotidine 5'-phosphate; UMP; UTP; Uridine; 5,6-Dihydrouracil; 3-Ureidopropionate; CTP; CDP; CMP; Cytidine; dCDP; dCMP; dCTP; Deoxycytidine; dUTP; dUDP; dUMP; Deoxyuridine; dTDP; dTTP; dTMP; Thymidine; Thymine; (R)-5,6-Dihydrothymine; (R)-3-Ureidoisobutyrate; P1,P4-Bis(5'-uridyl) tetraphosphate; 2'-Deoxy-5-hydroxymethylcytidine-5'-diphosph…
plasma	Synthesis and degradation of ketone bodies	5	0.036521	1	0.036038	1.4432	1	0.90515	0	Synthesis and degradation of ketone bodies	Acetoacetyl-CoA; Acetyl-CoA; (S)-3-Hydroxy-3-methylglutaryl-CoA; (R)-3-Hydroxybutanoate; Acetoacetate
plasma	Nitrogen metabolism	6	0.043825	1	0.043103	1.3655	1	0.90515	0	Nitrogen metabolism	CO2; Ammonia; L-Glutamate; HCO3-; Carbamoyl phosphate; L-Glutamine
plasma	Vitamin B6 metabolism	9	0.065737	1	0.064014	1.1937	1	1	0	Vitamin B6 metabolism	O-Phospho-4-hydroxy-L-threonine; Pyridoxine phosphate; Pyridoxamine phosphate; Pyridoxine; Pyridoxal phosphate; Pyridoxal; Pyridoxamine; 2-Oxo-3-hydroxy-4-phosphobutanoate; 4-Pyridoxate
plasma	Arginine biosynthesis	14	0.10226	1	0.097945	1.009	1	1	0.20305	Arginine biosynthesis	L-Glutamate; L-Arginine; N-Acetylornithine; N-(L-Arginino)succinate; L-Citrulline; L-Aspartate; Carbamoyl phosphate; L-Ornithine; Ammonia; L-Glutamine; 2-Oxoglutarate; N-Acetyl-L-glutamate; Urea; Fumarate
plasma	Butanoate metabolism	15	0.10956	1	0.1046	0.98049	1	1	0	Butanoate metabolism	(R)-3-Hydroxybutanoate; Acetoacetate; (S)-3-Hydroxy-3-methylglutaryl-CoA; Acetyl-CoA; Acetoacetyl-CoA; (S)-3-Hydroxybutanoyl-CoA; Crotonoyl-CoA; 4-Aminobutanoate; L-Glutamate; Butanoyl-CoA; Succinate semialdehyde; Butanoic acid; 2-Oxoglutarate; Succinate; 2-Hydroxyglutarate
plasma	Pantothenate and CoA biosynthesis	19	0.13878	1	0.13075	0.88354	1	1	0.02857	Pantothenate and CoA biosynthesis	Dephospho-CoA; Pantetheine 4'-phosphate; Pantetheine; (R)-4'-Phosphopantothenoyl-L-cysteine; N-((R)-Pantothenoyl)-L-cysteine; Pantothenate; 3-Ureidopropionate; 5,6-Dihydrouracil; L-Valine; L-Aspartate; Apo-[acyl-carrier-protein]; CoA; D-4'-Phosphopantothenate; L-Cysteine; beta-Alanine; Uracil; 3-Methyl-2-oxobutanoic acid; Adenosine 3',5'-bisphosphate; Acyl-carrier protein
plasma	Sphingolipid metabolism	21	0.15339	1	0.14357	0.84293	1	1	0.0142	Sphingolipid metabolism	Dihydroceramide; Ceramide 1-phosphate; Sphingosine 1-phosphate; Sphinganine 1-phosphate; Phytoceramide; Sphinganine; Sphingomyelin; Sphingosine; N-Acylsphingosine; L-Serine; Palmitoyl-CoA; 3-Dehydrosphinganine; Digalactosylceramide; Galactosylceramide; GM4; Lactosylceramide; Glucosylceramide; Sulfatide; Phytosphingosine; Digalactosylceramide sulfate; Ethanolamine phosphate
plasma	beta-Alanine metabolism	21	0.15339	1	0.14357	0.84293	1	1	0.10448	beta-Alanine metabolism	Propanoyl-CoA; 3-Hydroxypropionyl-CoA; 3-Hydroxypropanoate; Malonyl-CoA; 3-Oxopropanoate; beta-Alanine; L-Aspartate; 1,3-Diaminopropane; 3-Aminopropanal; 3-Ureidopropionate; 5,6-Dihydrouracil; Carnosine; beta-Alanyl-N(pi)-methyl-L-histidine; Spermine; Propenoyl-CoA; Acetyl-CoA; beta-Alanyl-L-arginine; Uracil; beta-Alanyl-L-lysine; L-Histidine; Spermidine
plasma	Pentose phosphate pathway	22	0.16069	1	0.14992	0.82415	1	1	0.04276	Pentose phosphate pathway	alpha-D-Glucose 6-phosphate; Deoxyribose; 2-Deoxy-D-ribose 1-phosphate; 2-Deoxy-D-ribose 5-phosphate; D-Ribose 5-phosphate; alpha-D-Ribose 1-phosphate; D-Ribose; Sedoheptulose 7-phosphate; D-Glyceraldehyde 3-phosphate; D-Ribulose 5-phosphate; beta-D-Fructose 6-phosphate; beta-D-Fructose 1,6-bisphosphate; 6-Phospho-D-gluconate; D-Glucono-1,5-lactone 6-phosphate; beta-D-Glucose 6-phosphate; D-Gluco…
plasma	Glycolysis / Gluconeogenesis	26	0.18991	1	0.17487	0.75729	1	1	0.02885	Glycolysis / GluconeogenesisAcetaldehyde; Ethanol; Thiamin diphosphate; Pyruvate; 2-(alpha-Hydroxyethyl)thiamine diphosphate; Enzyme N6-(lipoyl)lysine; Acetyl-CoA; Enzyme N6-(dihydrolipoyl)lysine; (S)-Lactate; Phosphoenolpyruvate; 2-Phospho-D-glycerate; D-Glyceraldehyde 3-phosphate; beta-D-Fructose 1,6-bisphosphate; beta-D-Fructose 6-phosphate; alpha-D-Glucose 6-phosphate; D-Glucose 1-phosphate; …
plasma	Galactose metabolism	27	0.19721	1	0.181	0.74232	1	1	0.00446	Galactose metabolism	Stachyose; D-Tagatose 6-phosphate; D-Gal alpha 1->6D-Gal alpha 1->6D-Glucose; Sucrose; Raffinose; Melibiose; D-Galactose; 3-beta-D-Galactosyl-sn-glycerol; Epimelibiose; Melibiitol; alpha-D-Galactosyl-(1->3)-1D-myo-inositol; alpha-D-Glucose; Lactose; D-Glucose 1-phosphate; UDP-alpha-D-galactose; UDP-glucose; alpha-D-Galactose 1-phosphate; alpha-D-Galactose; alpha-D-Glucose 6-phosphate; D-Tagatose …
plasma	Alanine, aspartate and glutamate metabolism	28	0.20452	1	0.18709	0.72795	1	1	0	Alanine, aspartate and glutamate metabolism	N-Acetyl-L-aspartate; 2-Oxosuccinamate; L-Aspartate; L-Asparagine; D-Aspartate; N-(L-Arginino)succinate; N6-(1,2-Dicarboxyethyl)-AMP; L-Alanine; Succinate semialdehyde; L-Glutamate; 4-Aminobutanoate; L-Glutamine; Ammonia; 2-Oxoglutaramate; (S)-1-Pyrroline-5-carboxylate; N-Acetylaspartylglutamate; N-Acetylaspartylglutamylglutamate; Citrate; Oxaloacetate; Fumarate; Pyruvate; N-Carbamoyl-L-aspartate…
plasma	Glycerophospholipid metabolism	36	0.26295	1	0.23436	0.63012	1	1	0.02423	Glycerophospholipid metabolism	Phosphatidylethanolamine; Phosphatidylcholine; Glycerone phosphate; 1-Acyl-sn-glycero-3-phosphocholine; CDP-choline; 1,2-Diacyl-sn-glycerol; Choline phosphate; Choline; Acetylcholine; Ethanolamine phosphate; Ethanolamine; Phosphatidate; Phosphatidylserine; 1-Acyl-sn-glycerol 3-phosphate; CDP-diacylglycerol; sn-Glycerol 3-phosphate; sn-Glycero-3-phosphocholine; CDP-ethanolamine; 1-Acyl-sn-glycero-…
plasma	Amino sugar and nucleotide sugar metabolism	37	0.27025	1	0.24009	0.61963	1	1	0.08529	Amino sugar and nucleotide sugar metabolism	N-Acetyl-D-glucosamine; N-Acetyl-D-glucosamine 6-phosphate; N-Acetyl-alpha-D-glucosamine 1-phosphate; UDP-N-acetyl-alpha-D-glucosamine; N-Acetyl-D-mannosamine; N-Acetylneuraminate 9-phosphate; N-Acetylneuraminate; alpha-D-Galactose 1-phosphate; UDP-glucose; D-Glucose 1-phosphate; UDP-glucuronate; D-Glucosamine 6-phosphate; D-Mannose 6-phosphate; GDP-mannose; D-Fructose 6-phosphate; alpha-D-Glucos…
plasma	Purine metabolism	66	0.48207	1	0.39021	0.4087	1	1	0.00673	Purine metabolism	GDP; Xanthine; D-Ribose 5-phosphate; L-Glutamine; 5-Phospho-alpha-D-ribose 1-diphosphate; 5-Phosphoribosylamine; 5'-Phosphoribosylglycinamide; 2-(Formamido)-N1-(5'-phosphoribosyl)acetamidine; 1-(5'-Phosphoribosyl)-5-amino-4-imidazolecarboxamide; 1-(5'-Phosphoribosyl)-5-amino-4-(N-succinocarboxamide)-imidazole; 1-(5-Phospho-D-ribosyl)-5-amino-4-imidazolecarboxylate; 1-(5'-Phosphoribosyl)-5-formami…
plasma	Steroid hormone biosynthesis	77	0.56242	1	0.4397	0.35684	1	1	0.02205	Steroid hormone biosynthesis	Cholesterol; 20alpha,22beta-Dihydroxycholesterol; 20alpha-Hydroxycholesterol; 17alpha,20alpha-Dihydroxycholesterol; Pregnenolone; 21-Hydroxypregnenolone; 17alpha-Hydroxypregnenolone; 17alpha,21-Dihydroxypregnenolone; 11beta,17alpha,21-Trihydroxypregnenolone; Dehydroepiandrosterone; Dehydroepiandrosterone sulfate; 16alpha-Hydroxydehydroepiandrosterone; Androstenediol; 11-Deoxycorticosterone; Corti…
