# Supplementary material for: Human-derived fecal microbiota transplantation alleviates social deficits of the BTBR mouse model of autism through a potential mechanism involving vitamin B6 metabolism
Source: mSystems. 2024 May 23;9(6):e00257-24. doi: 10.1128/msystems.00257-24 (PMC11237617; doi:10.1128/msystems.00257-24)
Supplement: Table S3 — WGCNA modules extracted from metagenomics data set (MGS), colon-content metabolomics (MIC), and plasma metabolomics (PL). [file msystems.00257-24-s0010.xlsx]

## Sheet: sheet 1
Table S3. WGCNA modules extracted from metagenomics dataset (MGS), colon-content metabolomics (MIC) and plasma metabolomics (PL).
DataType	Module	Module	Entry
MGS	0	1	Bifidobacterium_pseudolongum
MGS	0	1	Enterorhabdus_caecimuris
MGS	0	1	Bacteroides_cellulosilyticus
MGS	0	1	Bacteroides_eggerthii
MGS	0	1	Bacteroides_intestinalis
MGS	0	1	Bacteroides_oleiciplenus
MGS	0	1	Bacteroides_stercoris
MGS	0	1	Bacteroides_thetaiotaomicron
MGS	0	1	Bacteroides_uniformis
MGS	0	1	Bacteroidales_bacterium_ph8
MGS	0	1	Barnesiella_intestinihominis
MGS	0	1	Butyricimonas_synergistica
MGS	0	1	Parabacteroides_distasonis
MGS	0	1	Parabacteroides_goldsteinii
MGS	0	1	Parabacteroides_unclassified
MGS	0	1	Paraprevotella_unclassified
MGS	0	1	Alistipes_unclassified
MGS	0	1	Enterococcus_faecalis
MGS	0	1	Lactobacillus_gasseri
MGS	0	1	Lactobacillus_johnsonii
MGS	0	1	Lactobacillus_murinus
MGS	0	1	Lactobacillus_reuteri
MGS	0	1	Lactobacillus_sp_ASF360
MGS	0	1	Candidatus_Arthromitus_sp_SFB_1
MGS	0	1	Candidatus_Arthromitus_unclassified
MGS	0	1	Clostridium_sp_ASF356
MGS	0	1	Clostridiales_bacterium_1_7_47FAA
MGS	0	1	Anaerofustis_stercorihominis
MGS	0	1	Eubacterium_plexicaudatum
MGS	0	1	Eubacterium_siraeum
MGS	0	1	Blautia_producta
MGS	0	1	Ruminococcus_torques
MGS	0	1	Dorea_sp_5_2
MGS	0	1	Lachnospiraceae_bacterium_3_1_46FAA
MGS	0	1	Oscillibacter_sp_1_3
MGS	0	1	Oscillibacter_unclassified
MGS	0	1	Anaerotruncus_colihominis
MGS	0	1	Anaerotruncus_sp_G3_2012
MGS	0	1	Anaerotruncus_unclassified
MGS	0	1	Subdoligranulum_unclassified
MGS	0	1	Oxalobacter_formigenes
MGS	0	1	Desulfovibrio_desulfuricans
MGS	0	1	Escherichia_unclassified
MGS	0	1	Klebsiella_unclassified
MGS	0	1	Pseudomonas_unclassified
MGS	0	1	Akkermansia_muciniphila
MGS	0	1	less_0.01
MGS	1	2	Olsenella_unclassified
MGS	1	2	Bacteroides_ovatus
MGS	1	2	Bacteroides_xylanisolvens
MGS	1	2	Alistipes_finegoldii
MGS	1	2	Alistipes_indistinctus
MGS	1	2	Alistipes_senegalensis
MGS	1	2	Alistipes_shahii
MGS	1	2	Holdemania_filiformis
MGS	1	2	Burkholderiales_bacterium_1_1_47
MGS	1	2	Parasutterella_excrementihominis
MGS	1	2	Desulfovibrio_piger
MGS	2	3	Bacteroides_dorei
MGS	2	3	Bacteroides_vulgatus
MGS	2	3	Parabacteroides_johnsonii
MGS	2	3	Parabacteroides_merdae
MGS	2	3	Paraprevotella_xylaniphila
MGS	2	3	Clostridium_asparagiforme
MGS	2	3	Dorea_unclassified
MGS	2	3	Holdemania_unclassified
MGS	2	3	Bilophila_unclassified
MGS	2	3	Bilophila_wadsworthia
MIC	0	1	3-Hydroxy-3-Methylpentane-1,5-Dioic Acid
MIC	0	1	N-Acetyl-L-Leucine
MIC	0	1	N-Isovaleroylglycine
MIC	0	1	Phenylacetyl-L-Glutamine
MIC	0	1	S-Sulfo-L-Cysteine
MIC	0	1	N-Acetylphenylalanine
MIC	0	1	2,5-Dihydroxy Benzoic Acid
MIC	0	1	2-Methoxybenzoic Acid
MIC	0	1	3,4-Dihydroxybenzeneacetic Acid
MIC	0	1	3-Hydroxyanthranilic Acid
MIC	0	1	Ursodeoxycholic Acid
MIC	0	1	Glycocholic Acid
MIC	0	1	Chenodeoxycholic Acid
MIC	0	1	Enterodiol
MIC	0	1	4-Hydroxy-3-methoxybenzaldehyde
MIC	0	1	Xanthine
MIC	0	1	5-Methylcytosine
MIC	0	1	5-Methyluridine
MIC	0	1	Cytidine
MIC	0	1	Thymidine
MIC	0	1	Uracil
MIC	0	1	Succinic Acid
MIC	0	1	D-Glucose 6-Phosphate
MIC	0	1	2-Aminoethanesulfonic Acid
MIC	0	1	2-Hydroxybutanoic Acid
MIC	0	1	2-Hydroxyisocaproic Acid
MIC	0	1	Creatine
MIC	0	1	Homogentisic Acid
MIC	0	1	L-Lactic Acid
MIC	0	1	Mandelic Acid
MIC	0	1	Methylmalonic Acid
MIC	0	1	Phenyllactate(Pla)
MIC	0	1	(+-)15-HETE [(+-)15-hydroxy-5Z,8Z,11Z,13E-eicosatetraenoic acid]
MIC	0	1	Lysope 18:0
MIC	0	1	Lysope 14:0
MIC	0	1	9,10-DiHOME [(+-)9,10-dihydroxy-12Z-octadecenoic acid]
MIC	0	1	Gamma-Linolenic Acid(C18:3N6)
MIC	0	1	Tridecanoic Acid
MIC	0	1	Linoleic Acid(C18:2N6C)
MIC	0	1	Dodecanoic Acid(C12:0)
MIC	0	1	Alpha-Linolenic Acid(C18:3N3)
MIC	0	1	Ureidoisobutyric Acid
MIC	0	1	(Rs)-Mevalonic Acid
MIC	0	1	D-Fructose 6-Phosphate-Disodium Salt
MIC	0	1	Oxoadipic Acid
MIC	0	1	Aminomalonic Acid
MIC	0	1	2,4-Dihydroxy Benzoic Acid
MIC	0	1	8,15-Dihete
MIC	0	1	N-Acetylmethionine
MIC	0	1	Acetyl Tryptophan
MIC	0	1	Imidazoleacetic acid
MIC	0	1	Tetradecanedioic acid
MIC	0	1	5-oxoETE [5-oxo-6E,8Z,11Z,14Z-eicosatetraenoic acid]
MIC	0	1	Isopropyl myristate
MIC	0	1	2,5-Furandicarboxylicacid
MIC	0	1	N-(2-Methylbenzoyl)glycine
MIC	0	1	2,4-Hexadienoic acid
MIC	0	1	Methyl hexadecanoate
MIC	0	1	Ricinoleic acid
MIC	0	1	15-oxoETE [15-oxo-5Z,8Z,11Z,13E-eicosatetraenoic acid]
MIC	0	1	N-acetyl-beta-alanine
MIC	0	1	7-ketodeoxycholic acid
MIC	0	1	Indole-3-Pyruvic Acid
MIC	0	1	9(S)-HpOTrE
MIC	0	1	Phenyl acetate
MIC	0	1	D-Calcium Pantothenate
MIC	0	1	Homo-Gamma-Linolenic Acid
MIC	0	1	Cis-9,10-epoxystearic acid
MIC	0	1	12,13-DiHOME
MIC	0	1	4-acetoxyphenol
MIC	0	1	23-deoxydeoxycholic acid
MIC	0	1	Indole-3-carboxylic acid
MIC	0	1	8,11-icosadienoic acid
MIC	0	1	Glutamine
MIC	0	1	D-Mannose 6-phosphate
MIC	0	1	PysoPE 18:0(2n isomer)
MIC	0	1	PysoPE 18:3(2n isomer)
MIC	0	1	PysoPE 18:3
MIC	0	1	Glycine linoleate
MIC	0	1	2-hydroxyphenylacetic acid
MIC	0	1	4-Hydroxy-3-methylbenzoic acid
MIC	0	1	(S)-Leucic acid
MIC	0	1	Glycohyodeoxycholic acid
MIC	0	1	L-Ornithine
MIC	0	1	L-Aspartic Acid
MIC	0	1	L-Proline
MIC	0	1	L-Cysteine
MIC	0	1	N-Acetyl-L-Tyrosine
MIC	0	1	N-Acetylneuraminic Acid
MIC	0	1	Benzoic Acid
MIC	0	1	1-Methylxanthine
MIC	0	1	2'-Deoxyinosine
MIC	0	1	Cytosine
MIC	0	1	Deoxyguanosine
MIC	0	1	3,3',5-Triiodo-L-Thyronine
MIC	0	1	Pantothenol
MIC	0	1	Indole-3-Carboxaldehyde
MIC	0	1	5-Aminovaleric Acid
MIC	0	1	Guanidineacetic Acid
MIC	0	1	Hippuric Acid
MIC	0	1	Maleic Acid
MIC	0	1	Biopterin
MIC	0	1	N-Acetylglycine
MIC	0	1	Deoxyadenosine
MIC	0	1	N-Acetylthreonine
MIC	0	1	Pantetheine
MIC	0	1	Pyridoxine 5'-Phosphate
MIC	0	1	N-Feruloyl Putrescine
MIC	0	1	10-Formyl-Thf
MIC	0	1	Acetyl-L-carnitine
MIC	0	1	Indole-3-acetamide
MIC	0	1	15-deoxy-Delta-12,14-PGJ2
MIC	0	1	Ubiquinone-1
MIC	0	1	Dihydrouracil
MIC	0	1	Isobutyryl carnitine
MIC	0	1	Cuminaldehyde
MIC	0	1	2-Methylbutyroylcarnitine
MIC	0	1	LysoPE(16:1(9Z)/0:0)
MIC	0	1	Methylcysteine
MIC	0	1	3-(Methylthio)-1-propanol
MIC	0	1	PYRROLIDINE
MIC	0	1	6-Methylnicotinamide
MIC	0	1	3-hydroxyphenylacetic acid
MIC	0	1	Vitamin E
MIC	0	1	N-Alpha-Acetyl-L-Asparagine
MIC	0	1	N-Amidino-L-Aspartate
MIC	0	1	Delta-Hexalactone
MIC	0	1	5'-Deoxyadenosine
MIC	0	1	Salicylaldehyde
MIC	0	1	N-(2-hydroxyethyl)stearamide
MIC	0	1	Indole-5-carboxylic acid
MIC	0	1	Beta-murine
MIC	0	1	Dodecylcarnitine
MIC	0	1	Allopurinol
MIC	0	1	(-)-Norepinephrine
MIC	0	1	7,12-diketocholic acid
MIC	0	1	LTE4 [5S-hydroxy-6R-(S-cysteinyl)-7E,9E,11Z,14Z-eicosatetraenoic acid]
MIC	0	1	Palmitoyl-EA
MIC	0	1	N-Methyl-Alpha-aminoisobutyric acid
MIC	0	1	Methyl 2-pyrrolidone-5-carboxylate
MIC	0	1	Testosterone
MIC	0	1	Urobilinogen
MIC	0	1	Folic acid
MIC	0	1	D-urobilinogen
MIC	0	1	Coniferyl acetate
MIC	0	1	Menadione-9
MIC	0	1	2-Ethylhexyl phthalate
MIC	0	1	(4Z, 7Z, 10Z, 13Z, 16Z, 19Z) -Eicosahexaenoate
MIC	0	1	Hexanoylcarnitine
MIC	0	1	Cytarabine
MIC	0	1	Carnitine ph-C14
MIC	0	1	Carnitine C17:1:DC
MIC	0	1	Carnitine C18:2-OH
MIC	0	1	Carnitine C18:0
MIC	0	1	Carnitine C18:3
MIC	0	1	Carnitine C15:DC
MIC	0	1	Carnitine C14-OH
MIC	0	1	Carnitine C14:2-OH
MIC	0	1	Carnitine C14:1
MIC	0	1	Carnitine C12-OH
MIC	0	1	Carnitine C11:DC
MIC	0	1	Carnitine C13:0
MIC	0	1	Carnitine C12:1
MIC	0	1	Carnitine C11:1
MIC	0	1	Carnitine C8:1
MIC	0	1	Carnitine C6:0 Isomer 2
MIC	0	1	Carnitine C6:0 Isomer 1
MIC	0	1	Carnitine C6:0
MIC	0	1	Carnitine C4:0
MIC	0	1	Octapentaenoic acid
MIC	0	1	MG(22:6)isomer
MIC	0	1	MG(22:6)
MIC	0	1	MG(22:5) isomer
MIC	0	1	MG(22:5)
MIC	0	1	MG(20:4)isomer
MIC	0	1	Epoxy eicosapentaenoic acid
MIC	0	1	Hydroxyeicosapentaenoic acid
MIC	0	1	Eicosahexaenoic acid
MIC	0	1	D-panthenol
MIC	0	1	Anserine
MIC	0	1	N-Acetyl-D-Galactosamine
MIC	0	1	Isocytosine
MIC	0	1	Glu-Met
MIC	0	1	Met-Glu
MIC	0	1	Carnitine C15
MIC	0	1	Codeine-6-glucuronide
MIC	0	1	Emetine
MIC	0	1	1-Butanone, 1-(1,3-benzodioxol-5-yl)-2-(dimethylamino)-
MIC	0	1	2-Hydroxy-6-tridecylbenzoic acid
MIC	0	1	Isoetharine
MIC	0	1	Enterolactone
MIC	0	1	(17alpha,23S)-17,23-Epoxy-29-hydroxy-27-norlanosta-1,8-diene-3,15,24-trione
MIC	0	1	(23S,24S)-17,23-Epoxy-24,29-dihydroxy-27-norlanost-8-ene-3,15-dione
MIC	0	1	(2alpha,3alpha,5alpha,22R,23R)-2,3,22,23-Tetrahydroxy-25-methylergost-24(28)en-6-one
MIC	0	1	12-Oxo-ETE
MIC	0	1	15(R)-Pinane Thromboxane A2
MIC	0	1	15-Oxo-11Z,13E-eicosadienoic acid
MIC	0	1	2,2,4,4,-Tetramethyl-6-(1-oxopropyl)-1,3,5-cyclohexanetrione
MIC	0	1	2,4-Dihydroxyheptadec-16-ynyl acetate
MIC	0	1	2-Hexadecenal
MIC	0	1	2-Keto-3-deoxygluconate
MIC	0	1	3alpha,7alpha,12alpha-Trihydroxy-5beta-cholestanoate;3alpha,7alpha,12alpha-Trihydroxy-5beta-cholestan-26-oate;3alpha,7alpha,12alpha-Trihydroxy-5beta-cholestanate
MIC	0	1	3-Hydroxylanosta-8,24-dien-21-oic acid
MIC	0	1	3-Hydroxysintaxanthin
MIC	0	1	5,6:8,9-Diepoxyergost-22-ene-3,7beta-diol
MIC	0	1	6-Deoxodolichosterone
MIC	0	1	Albiflorin
MIC	0	1	Avocadene acetate
MIC	0	1	DG(14:0/16:0/0:0)
MIC	0	1	Esculentoside B
MIC	0	1	Euscaphic acid
MIC	0	1	Galactosylglycerol
MIC	0	1	Lagocholic acid
MIC	0	1	Lucidone C
MIC	0	1	Luteolin
MIC	0	1	Neohesperidose
MIC	0	1	Sarsasapogenin
MIC	0	1	Ursocholic acid
MIC	0	1	Apigenin
MIC	0	1	Folinic acid
MIC	0	1	Histidylleucine
MIC	0	1	Leu Gly Phe
MIC	0	1	Lysyl-Tryptophan
MIC	0	1	N,N-Dimethylarginine
MIC	0	1	Palmitoylethanolamide
MIC	0	1	Phe Ala Ser
MIC	0	1	Tyr Ser Val
MIC	0	1	n-Oleoylethanolamine
MIC	0	1	Triethanolamine
MIC	0	1	3'-Galactosyllactose
MIC	0	1	6-({4,5-dihydroxy-2-methyl-6-[(3,4,5,6-tetrahydroxyoxan-2-yl)methoxy]oxan-3-yl}oxy)-3,4,5-trihydroxyoxane-2-carboxylic acid
MIC	0	1	Syringin
MIC	0	1	3-(Benzenesulfonyl)-1-(4-fluorophenyl)pyrrolo[3,2-b]quinoxalin-2-amine
MIC	0	1	Isorhynchophylline
MIC	0	1	Murrayanol
MIC	0	1	Nifenazone
MIC	0	1	Petasitenine
MIC	0	1	Psilocybine
MIC	0	1	Pyridine
MIC	0	1	Stercobilin
MIC	0	1	2',4',6'-Trihydroxydihydrochalcone
MIC	0	1	5'-Hydroxycastavinol
MIC	0	1	Apigenin 7-sulfate
MIC	0	1	Isoambrettolide
MIC	0	1	Resveratrol 4'-O-D-glucuronide
MIC	0	1	Rhapontigenin
MIC	0	1	Rifaximin
MIC	0	1	(1'S,5'S)-5'-Hydroxyaverantin;(1'S,5'S)-Hydroxyaverantin
MIC	0	1	(S)-Coclaurine;Coclaurine;(S)-1,2,3,4-Tetrahydro-1-[(4-hydroxyphenyl)methyl]-6-methoxy-7-isoquinolinol;1-(p-Hydroxybenzyl)-6-methoxy-7-hydroxy-1,2,3,4-tetrahydroisoquinoline
MIC	0	1	10-Deoxymethynolide
MIC	0	1	14,15-EE-8(Z)-E
MIC	0	1	15-keto-17-phenyl trinor PGF2
MIC	0	1	16-Feruloyloxypalmitate;16-Feruloyloxypalmitic acid
MIC	0	1	1-Dehydro-12-gingerdione
MIC	0	1	20-carboxy LTB4
MIC	0	1	2-Pyrrolidinone, 5-((1E,3R)-4,4-difluoro-3-hydroxy-4-phenyl-1-buten-1-yl)-1-(6-(2H-tetrazol-5-yl)hexyl)-, (5R)-
MIC	0	1	4-Coumaroylshikimate;trans-5-O-(4-Coumaroyl)shikimate
MIC	0	1	5-O-beta-D-Mycaminosyltylactone
MIC	0	1	5'-S-Methyl-5'-thioinosine;5'-Deoxy-5'-methylthioinosine;S-Methyl-5'-thioinosine
MIC	0	1	Acetoxy-6-gingerol
MIC	0	1	Acetoxy-8-gingerol
MIC	0	1	Acylated phloroglucinol
MIC	0	1	Ala Ala Leu Arg Ala
MIC	0	1	Ala Ile Leu
MIC	0	1	Ala Pro Met
MIC	0	1	Asn-Leu
MIC	0	1	Avermectin B2a aglycone
MIC	0	1	Callystatin A
MIC	0	1	Compactin diol lactone;ML-236A
MIC	0	1	Decarboxy-Norlobaric Acid
MIC	0	1	Glu Glu Leu Ile Thr
MIC	0	1	Gly Val Leu
MIC	0	1	Gly Val Val
MIC	0	1	Hexadecyl Acetyl Glycerol
MIC	0	1	His Ile Ile
MIC	0	1	His Val Ile
MIC	0	1	Idanpramine
MIC	0	1	Lys Met His
MIC	0	1	Met Lys Ile
MIC	0	1	Met Phe His
MIC	0	1	N6,N6,O-Tridemethylpuromycin-5'-phosphate
MIC	0	1	Neopikromycin
MIC	0	1	Phe Ile His Arg
MIC	0	1	Pro Val Val
MIC	0	1	Ser-Trp
MIC	0	1	Tyr His Phe Lys
MIC	0	1	Val Ile Phe
MIC	0	1	Val Trp His
MIC	0	1	Val Val Phe
MIC	0	1	Verrucarin A;Muconomycin A
MIC	0	1	3,7-dihydropurin-6-one
MIC	0	1	[(2S)-2-azaniumyl-2-carboxyethyl] [(2R)-2,3-bis[[(Z)-octadec-9-enoyl]oxy]propyl] phosphate
MIC	0	1	4-carboxy-2-(hydroxymethyl)phenolate
MIC	0	1	Pro Val
MIC	1	2	D-Alanyl-D-Alanine
MIC	1	2	L-Saccharopine
MIC	1	2	N6-Acetyl-L-Lysine
MIC	1	2	NAlpha-Acetyl-L-Arginine
MIC	1	2	Sarcosine
MIC	1	2	Cis-Aconitic Acid
MIC	1	2	Citramalic Acid
MIC	1	2	1,5-Anhydro-D-Glucitol
MIC	1	2	D-Glucose
MIC	1	2	D-Mannose
MIC	1	2	D-Trehalose
MIC	1	2	Lactose
MIC	1	2	Lactulose
MIC	1	2	L-Fucose
MIC	1	2	L-Rhamnose
MIC	1	2	Maltose
MIC	1	2	L-Gulonolactone
MIC	1	2	2-Aminoethanesulfinic Acid
MIC	1	2	2-Methylsuccinic Acid
MIC	1	2	3-Hydroxy-3-Methyl Butyric Acid
MIC	1	2	4-Hydroxy-2-Oxoglutaric Acid
MIC	1	2	Azelaic Acid
MIC	1	2	Dodecanedioic Aicd
MIC	1	2	Glutaric Acid
MIC	1	2	L-Dihydroorotic Acid
MIC	1	2	Sebacate
MIC	1	2	Subericacid
MIC	1	2	O-Phosphorylethanolamine
MIC	1	2	LipoxinA4 [5S,6R,15S-trihydroxy-7E,9E,11Z,13E-eicosatetraenoic acid]
MIC	1	2	9-HpODE
MIC	1	2	13-HOTrE [13S-hydroxy-9Z,11E,15Z-octadecatrienoic acid]
MIC	1	2	Arachidic Acid(C20:0)
MIC	1	2	3-Aminosalicylic Acid
MIC	1	2	Ethylmalonate
MIC	1	2	2-(Dimethylamino)Guanosine
MIC	1	2	D-Fructose-1,6-Biphosphate-Trisodium Salt
MIC	1	2	9-HOTrE [9S-hydroxy-10E,12Z,15Z-octadecatrienoic acid]
MIC	1	2	Indole-3-lactic acid
MIC	1	2	Pimelic acid
MIC	1	2	DL-3,4-Dihydroxyphenyl glycol
MIC	1	2	Hydroxyphenyllactic acid
MIC	1	2	2-Acetyl-5-tetrahydroxybutyl Imidazole
MIC	1	2	D-Malic acid
MIC	1	2	Carbamoyl phosphate
MIC	1	2	O-Acetyl-L-serine
MIC	1	2	Hexadecanedioic acid
MIC	1	2	7Z,10Z,13Z,16Z,19Z-docosapentaenoic acid
MIC	1	2	(+-)12-HEPE [(+-)-12-hydroxy-5Z,8Z,10E,14Z,17Z-eicosapentaenoic acid]
MIC	1	2	(+-)15-HEPE [(+-)-15-hydroxy-5Z,8Z,11Z,13E,17Z-eicosapentaenoic acid]
MIC	1	2	(+-)17-HDHA [(+-)17-hydroxy-4Z,7Z,10Z,13Z,15E,19Z-docosahexaenoic acid]
MIC	1	2	(+-)18-HEPE [(+-)-18-hydroxy-5Z,8Z,11Z,14Z,16E-eicosapentaenoic acid]
MIC	1	2	(+-)4-HDHA [(+-)4-hydroxy-5E,7Z,10Z,13Z,16Z,19Z-docosahexaenoic acid]
MIC	1	2	12,13-EpOME [(+-)12(13)epoxy-9Z-octadecenoic acid]
MIC	1	2	13-oxoODE [13-oxo-9Z,11E-octadecadienoic acid]
MIC	1	2	14(S)-HDHA [14S-hydroxy-4Z,7Z,10Z,12E,16Z,19Z-docosahexaenoic acid]
MIC	1	2	9,10-EpOME [(+-)9,10-epoxy-12Z-octadecenoic acid]
MIC	1	2	9-oxoODE [9-oxo-10E,12Z-octadecadienoic acid]
MIC	1	2	Myoinositol
MIC	1	2	3-Hydroxyglutaric acid
MIC	1	2	3-(3-Hydroxyphenyl)-3-hydroxypropanoic acid
MIC	1	2	Mono-Methyl Glutarate
MIC	1	2	P-Aminohippuric Acid
MIC	1	2	5,6-Dimethylbenzimidazole
MIC	1	2	13(R)-HODE
MIC	1	2	Iminodiacetic acid
MIC	1	2	13-HpODE
MIC	1	2	Dioxindole
MIC	1	2	1,6-anhydro-Beta-D-glucose
MIC	1	2	16-Hydroxyhexadecanoic acid
MIC	1	2	Trans dehydrorosinone
MIC	1	2	Gamma-Mercholic Acid
MIC	1	2	Heparin
MIC	1	2	9(S)-HODE
MIC	1	2	5-hydroxyindole acetaldehyde
MIC	1	2	Cyclic ADP ribose
MIC	1	2	3-(pyrazol-1-yl) -L-alanine
MIC	1	2	3,3-Dimethylglutaric acid
MIC	1	2	Glycine
MIC	1	2	L-Cystine
MIC	1	2	L-Alanine
MIC	1	2	L-Valine
MIC	1	2	(5-L-Glutamyl)-L-Amino Acid
MIC	1	2	3-N-Methyl-L-Histidine
MIC	1	2	5-Oxoproline
MIC	1	2	L-Carnosine
MIC	1	2	L-Cystathionine
MIC	1	2	L-Homocitrulline
MIC	1	2	L-Homocystine
MIC	1	2	Methionine Sulfoxide
MIC	1	2	N,N-Dimethylglycine
MIC	1	2	N-Acetylmannosamine
MIC	1	2	Trans-4-Hydroxy-L-Proline
MIC	1	2	L-Alanyl-L-Lysine
MIC	1	2	4-Pyridoxic Acid
MIC	1	2	6-Hydroxynicotinic Acid
MIC	1	2	Biotin
MIC	1	2	1-Methylhistidine
MIC	1	2	3'-Aenylic Acid
MIC	1	2	3-Methylxanthine
MIC	1	2	Adenosine 5'-Diphosphate
MIC	1	2	Nicotinic Acid Adenine Dinucleotide
MIC	1	2	Beta-Nicotinamide Mononucleotide
MIC	1	2	Epinephrine
MIC	1	2	Progesterone
MIC	1	2	D-Fructose
MIC	1	2	Pyridoxine
MIC	1	2	Nicotinamide
MIC	1	2	Trigonelline
MIC	1	2	Methyl Indole-3-Acetate
MIC	1	2	3,4,5-Trimethoxycinnamic Acid
MIC	1	2	4-Acetamidobutyric Acid
MIC	1	2	Chlorogenic Acid
MIC	1	2	Kynurenic Acid
MIC	1	2	L-Homoserine
MIC	1	2	N'-Formylkynurenine
MIC	1	2	Methyl Nicotinate
MIC	1	2	Neopterin
MIC	1	2	Gamma-Aminobutyric Acid
MIC	1	2	4-(Aminomethyl)-5-(Hydroxymethyl)-2-Methylpyridin-3-Ol
MIC	1	2	Acetaminophen Glucuronide
MIC	1	2	N6-Succinyl Adenosine
MIC	1	2	L-Sepiapterin
MIC	1	2	L-Homoarginine
MIC	1	2	2'-Deoxycytidine-5'-Monophosphate
MIC	1	2	5'-Deoxy-5'-(Methylthio) Adenosine
MIC	1	2	Punicic Acid
MIC	1	2	2-Aminoadipic Acid
MIC	1	2	Sn-Glycero-3-Phosphocholine
MIC	1	2	Thiamine
MIC	1	2	DL-Stachydrine
MIC	1	2	DL-Carnitine
MIC	1	2	N-Alpha-acetyllysine
MIC	1	2	Thioguanine
MIC	1	2	Spermidine
MIC	1	2	N-Acetyl-L-Histidine
MIC	1	2	Methyl jasmonate
MIC	1	2	Dimethyl fumarate
MIC	1	2	Butylamine
MIC	1	2	2-Methylfuran
MIC	1	2	2-Methyl-5-nitroimidazole-1-ethanol
MIC	1	2	NAlpha-Acetyl-L-glutamine
MIC	1	2	N-Methylalanine
MIC	1	2	N-Methyl-L-Glutamate
MIC	1	2	Phosphocholine
MIC	1	2	Cortisol
MIC	1	2	Pyridoxal
MIC	1	2	Beta-Alanine
MIC	1	2	2-Aminoisobutyric Acid
MIC	1	2	aminoisobutyric acid
MIC	1	2	Glycyl-L-valine
MIC	1	2	Kojibiose
MIC	1	2	2'-O-methyladenosine
MIC	1	2	5-Methoxyindoleacetate
MIC	1	2	Aldosterone
MIC	1	2	D-positive Turanose
MIC	1	2	Linoleylethanolamide
MIC	1	2	N-Acetylcadaverine
MIC	1	2	5-Hydroxy-2-oxo-4-ureido-2,5-dihydro-1H-imidazole-5-carboxylic acid ester
MIC	1	2	S-Adenosyl-L-Methionine
MIC	1	2	Shinorine
MIC	1	2	Methyl-tyrosine
MIC	1	2	Carnitine C7:0
MIC	1	2	N-Carbamoyl-L-aspartate
MIC	1	2	5-Methyl-2'-deoxycytidine
MIC	1	2	Isoprenaline
MIC	1	2	Quinoline-4-carboxylic acid
MIC	1	2	SDMA
MIC	1	2	Cis-4-Hydroxy-D-Proline
MIC	1	2	L-2-Aminobutyric acid
MIC	1	2	N-Acetylhistamine
MIC	1	2	(+)-Isocorydine
MIC	1	2	Harman
MIC	1	2	[8]-Gingerol
MIC	1	2	2-(Ethylsulfinylmethyl)phenyl methylcarbamate
MIC	1	2	2-Hydroxy-3-(4-hydroxyphenyl)propenoic acid
MIC	1	2	2-Hydroxybenzenemethanol
MIC	1	2	3-Phenoxypropionic acid
MIC	1	2	Didemethylcitalopram
MIC	1	2	Flunarizine
MIC	1	2	N-(Phenylacetyl)urea
MIC	1	2	N-Carbobenzyloxyglycine
MIC	1	2	Propanoic acid, 3-[(1,4-dihydro-5,8-dimethoxy-1,4-dioxo-2-naphthalenyl)thio]-
MIC	1	2	Thonzylamine
MIC	1	2	Tyraminium
MIC	1	2	(10E,15Z)-9,12,13-Trihydroxyoctadeca-10,15-dienoic acid
MIC	1	2	(2xi,6xi)-7-Methyl-3-methylene-1,2,6,7-octanetetrol
MIC	1	2	(3S,5R,6R,7E)-3,5,6-Trihydroxy-7-megastigmen-9-one
MIC	1	2	(S)-(-)-Pulegone
MIC	1	2	[6]-Gingerdiol 3,5-diacetate
MIC	1	2	10-Hydroxymyristic acid methyl ester
MIC	1	2	11-deoxy-16,16-dimethyl-PGE2
MIC	1	2	12-hydroxyheptadecanoic acid
MIC	1	2	3-Hydroxybutyrylcarnitine
MIC	1	2	3-Hydroxytetradecanedioic acid
MIC	1	2	3-hydroxy-tetradecanoic acid
MIC	1	2	5-trans U-46619
MIC	1	2	8-(3-Octyl-2-oxiranyl)octanoic acid
MIC	1	2	Carvyl acetate
MIC	1	2	Colneleic acid
MIC	1	2	Ganoderic acid G
MIC	1	2	Gibberellin A14
MIC	1	2	Gibberellin A79
MIC	1	2	Isovaleric acid
MIC	1	2	Leukotriene E4-d5
MIC	1	2	Methacholine
MIC	1	2	MG(0:0/18:1(11Z)/0:0)
MIC	1	2	MG(0:0/20:0/0:0)
MIC	1	2	MG(15:0/0:0/0:0)
MIC	1	2	MG(16:1(9Z)/0:0/0:0)
MIC	1	2	Pentadecanoic acid
MIC	1	2	Prenyl glucoside
MIC	1	2	Previtamin D3
MIC	1	2	Prostaglandin A1 ethyl ester
MIC	1	2	3-Hydroxydodecanedioic acid
MIC	1	2	3'-monoiodo-L-thyronine
MIC	1	2	Ethyl L-tyrosinate
MIC	1	2	Gabapentin
MIC	1	2	Imazapyr
MIC	1	2	Leu Met Lys
MIC	1	2	Lysyl-Tyrosine
MIC	1	2	N1-Acetylspermidine
MIC	1	2	N6,N6,N6-Trimethyl-L-lysine
MIC	1	2	Polyethylene, oxidized
MIC	1	2	Threoninyl-Proline
MIC	1	2	Valyl-Serine
MIC	1	2	4-(2-Aminophenyl)-2,4-dioxobutanoic acid
MIC	1	2	cis-Melilotoside
MIC	1	2	D-Psicose
MIC	1	2	Jasmone
MIC	1	2	Linamarin
MIC	1	2	Methedrone
MIC	1	2	Sedoheptulose
MIC	1	2	4-Amino-5-hydroxymethyl-2-methylpyrimidine
MIC	1	2	4-Propylphenol
MIC	1	2	6,6'-(1,2-phenylene)bis(1,3,5-triazine-2,4-diamine)
MIC	1	2	Bufotenine
MIC	1	2	Imidazol-4-one-5-propionic acid
MIC	1	2	Isoamericanol A
MIC	1	2	N6-cis-p-Coumaroylserotonin
MIC	1	2	N-Methylserotonin
MIC	1	2	Pirfenidone
MIC	1	2	[5-(5,7-dihydroxy-4-oxo-4H-chromen-3-yl)-2-hydroxyphenyl]oxidanesulfonic acid
MIC	1	2	1-[2-(2H-1,3-benzodioxol-5-yl)-1-benzofuran-5-yl]propane-1,3-diol
MIC	1	2	3-(4-hydroxyphenyl)-3,4-dihydro-2H-1-benzopyran-7-ol
MIC	1	2	Fragransol A
MIC	1	2	Gravolenic acid
MIC	1	2	(10S)-Juvenile hormone III diol
MIC	1	2	(Z)-Phenylacetaldehyde oxime;Z-Phenylacetaldoxime
MIC	1	2	15-methyl-15(S)-PGE1
MIC	1	2	17-phenyl trinor PGF2 cyclohexyl amide
MIC	1	2	3,6,8-Trimethylallantoin
MIC	1	2	3-Amino-4,7-dihydroxy-8-methylcoumarin
MIC	1	2	3-Ketosucrose;3-Dehydro-alpha-D-glucosyl-beta-D-fructofuranoside
MIC	1	2	4-Amino-4-deoxychorismate;ADC
MIC	1	2	9-((2-Phosphonylmethoxy)ethyl)guanine
MIC	1	2	9,10-Dihydroxy-12,13-epoxyoctadecanoate;9,10-Dihydroxy-12,13-epoxyoctadecanoic acid
MIC	1	2	9,10-Dihydroxystearate
MIC	1	2	9,10-Epoxy-18-hydroxystearate
MIC	1	2	9-Hydroperoxy-9Z,11E-Octadecadienoic Acid
MIC	1	2	Arg Ala Leu Lys
MIC	1	2	beta-Paxitriol;10beta-Hydroxypaxilline
MIC	1	2	Crepenynate;(9Z)-Octadec-9-en-12-ynoate;(Z)-9-Octadecen-12-ynoic acid;Crepenynic acid
MIC	1	2	Fisetinidol-4beta-ol;(-)-Mollisacacidin;Fisetinin-3,4-diol;5-Deoxyleucocyanidin
MIC	1	2	Glu Ala Ser Ser Thr
MIC	1	2	Glutathionylaminopropylcadaverine
MIC	1	2	Ile Cys Met
MIC	1	2	JWH182
MIC	1	2	Leu Arg Ser Lys
MIC	1	2	L-Histidine beta-naphthylamide
MIC	1	2	Met Leu Val
MIC	1	2	Obacunone
MIC	1	2	S-(Indolylmethylthiohydroximoyl)-L-cysteine
MIC	1	2	9-[(2R,3R,4S,5S)-3,4-dihydroxy-5-(methylsulfanylmethyl)oxolan-2-yl]-3H-purin-6-one
MIC	1	2	5-hydroxy-2,5-dioxopentanoate
MIC	1	2	(2R,3S,4R,5R)-2,3,4,5,6-pentahydroxyhexanoate
MIC	1	2	(3R,4R)-4-amino-3-(1-carboxylatoethenoxy)cyclohexa-1,5-diene-1-carboxylate
MIC	1	2	1H-indol-3-ylmethylazanium
MIC	1	2	[3-[hydroxy-[2-(methylamino)ethoxy]phosphoryl]oxy-2-octadecanoyloxypropyl] octadecanoate
MIC	1	2	(2R,3S,4S,5R)-2-(hydroxymethyl)-6-(2-phenylethoxy)oxane-3,4,5-triol
MIC	1	2	[(2S,3R,4S,5S,6R)-3,4,5-trihydroxy-6-(hydroxymethyl)oxan-2-yl] benzoate
MIC	1	2	3-(1H-imidazol-5-ylmethyl)-6-(1H-indol-3-ylmethyl)piperazine-2,5-dione
MIC	1	2	4-(diaminomethylideneazaniumyl)butanoate
MIC	1	2	1-[3,4-dihydroxy-5-(hydroxymethyl)oxolan-2-yl]pyridin-1-ium-3-carboxylate
MIC	1	2	[(2R)-3-hexadecanoyloxy-2-hydroxypropyl] phosphate
MIC	1	2	[(2R)-2-hydroxy-3-octadecanoyloxypropyl] phosphate
MIC	1	2	(2R,3R,4R,5S,6R)-2-[(2R,3S,4R,5R,6S)-4,5-dihydroxy-2-(hydroxymethyl)-6-methoxyoxan-3-yl]oxy-6-(hydroxymethyl)-5-methoxyoxane-3,4-diol
MIC	1	2	(1R,3R,4S,5S,8R)-2,6-dioxabicyclo[3.2.1]octane-3,4,8-triol
MIC	1	2	(2R,3R,4S,5S,6R)-4-[[(1S,3S,4S,5R,8R)-4,8-dihydroxy-2,6-dioxabicyclo[3.2.1]octan-3-yl]oxy]-6-(hydroxymethyl)oxane-2,3,5-triol
MIC	1	2	(2S)-2-azaniumyl-3-(4-hydroxy-3-methylphenyl)propanoate
MIC	1	2	2-(2-hydroxy-1H-indol-3-yl)acetate
MIC	1	2	[(2R,3R,4R,5R,6S)-2,3,4,5,6,8-hexahydroxy-7-oxooctyl] phosphate
MIC	1	2	(2S)-2-[[2-(6-hydroxy-1H-indol-3-yl)acetyl]amino]-3-methylbutanoate
MIC	1	2	[(2S)-2,3-di(tetradecanoyloxy)propyl] (5Z,8Z,11Z,14Z,17Z)-icosa-5,8,11,14,17-pentaenoate
MIC	2	3	L-Citrulline
MIC	2	3	L-Glutamic Acid
MIC	2	3	L-Pyroglutamic Acid
MIC	2	3	Glycyl-L-Proline
MIC	2	3	Dulcitol
MIC	2	3	2'-Deoxyuridine
MIC	2	3	Cytidine-5-Monophosphate
MIC	2	3	Hypoxanthine
MIC	2	3	A-Ketoglutaric Acid
MIC	2	3	D-Sorbitol
MIC	2	3	D-Glucoronic Acid
MIC	2	3	Pantothenate
MIC	2	3	3-Hydroxybutyrate
MIC	2	3	Hydrocinnamic Acid
MIC	2	3	Malonicacid
MIC	2	3	Urocanic Acid
MIC	2	3	Beta-Pseudouridine
MIC	2	3	Xanthosine
MIC	2	3	Oxaloacetic acid
MIC	2	3	(+-)5-HEPE [(+-)-5-hydroxy-6E,8Z,11Z,14Z,17Z-eicosapentaenoic acid]
MIC	2	3	(+-)5-HETE [(+-)5-hydroxy-6E,8Z,11Z,14Z-eicosatetraenoic acid]
MIC	2	3	(+-)9-HETE [(+-)-9-hydroxy-5Z,7E,11Z,14Z-eicosatetraenoic acid]
MIC	2	3	D-Glucosamine 6-Phosphate
MIC	2	3	D-Glucuronolactone
MIC	2	3	Indole-3-Ethanol
MIC	2	3	D-piperidine acid
MIC	2	3	2-Amino-4,6-pteridinediol
MIC	2	3	Adrenaline
MIC	2	3	7-ketolithocholic acid
MIC	2	3	12-ketolithocholic acid
MIC	2	3	2-Hydroxy-3,5-dinitrobenzoic acid
MIC	2	3	Orthocholic acid
MIC	2	3	5-nitrobenzimidazole
MIC	2	3	L-2-amino-6-oximelic acid
MIC	2	3	Mannose 1-phosphate
MIC	2	3	L-Methionine
MIC	2	3	Histamine
MIC	2	3	N-Acetyl-L-Glutamic Acid
MIC	2	3	Serotonin
MIC	2	3	1,4-Dihydro-1-Methyl-4-Oxo-3-Pyridinecarboxamide
MIC	2	3	Thymine
MIC	2	3	N-Acetyl-5-Hydroxytryptamine
MIC	2	3	Nicotinic Acid
MIC	2	3	3-Indolepropionic Acid
MIC	2	3	4-Guanidinobutyric Acid
MIC	2	3	4-Hydroxybenzaldehyde
MIC	2	3	Stearidonic Acid
MIC	2	3	2-Aminophenol
MIC	2	3	N-Methyl-D-Aspartic Acid
MIC	2	3	Thiamine Monophosphate
MIC	2	3	Acetylcholine
MIC	2	3	2-Picolinic Acid
MIC	2	3	Oxypurinol
MIC	2	3	Lithocholic acid
MIC	2	3	3-Carboxypropyltrimethylammonium
MIC	2	3	Deoxycholic acid
MIC	2	3	Hododeoxycholic acid
MIC	2	3	Mycosporine glycine
MIC	2	3	MG(18:0)
MIC	2	3	1-Methyl-6-oxo-1,6-dihydropyridine-3-carboxamide
MIC	2	3	8-Azaguanine
MIC	2	3	Halofenozide
MIC	2	3	Indane
MIC	2	3	p-Acetaminobenzaldehyde
MIC	2	3	Pentoxifylline
MIC	2	3	(-)-Menthyl beta-D-glucoside
MIC	2	3	(17alpha,23S)-Epoxy-28,29-dihydroxy-27-norlanost-8-ene-3,24-dione
MIC	2	3	(3beta,17alpha,23S,24S)-17,23-Epoxy-3,24,29-trihydroxy-27-norlanost-8-en-15-one
MIC	2	3	(3beta,5alpha,9alpha,22E,24R)-5,9-Epidioxy-3-hydroxyergosta-7,22-dien-6-one
MIC	2	3	17-Octadecynoic acid
MIC	2	3	22-Deoxoisocucurbitacin D
MIC	2	3	3-Oxooctadecanoic acid
MIC	2	3	Dehydrolithocholic acid
MIC	2	3	Ganoderic acid C2
MIC	2	3	Linoelaidic Acid
MIC	2	3	L-Palmitoylcarnitine
MIC	2	3	Luffariellolide
MIC	2	3	MG(16:0/0:0/0:0)
MIC	2	3	Petroselinic acid
MIC	2	3	Rumenic acid
MIC	2	3	Testosterone decanoate
MIC	2	3	trans-Traumatic acid
MIC	2	3	trans-Vaccenic acid
MIC	2	3	D-Pantethine
MIC	2	3	L-Allysine
MIC	2	3	Anandamide
MIC	2	3	alpha-D-Quinovopyranose
MIC	2	3	Amygdalin
MIC	2	3	[(1R,4Br,5R,10aS,12aR)-1-(furan-3-yl)-4b,7,7,10a,12a-pentamethyl-3-oxo-1,5,6,6a,8,9,10,10b,11,12-decahydronaphtho[2,1-f]isochromen-5-yl] acetate
MIC	2	3	2-Hydroxyquinoline
MIC	2	3	Ensulizole
MIC	2	3	Pazufloxacin
MIC	2	3	Tandutinib
MIC	2	3	Dihydrocaffeic Acid
MIC	2	3	Zearalenone
MIC	2	3	(8E,10S)-10-Hydroperoxyoctadeca-8-enoate;(8E,10S)-10-Hydroperoxy-8-octadecenoate
MIC	2	3	13,14-dihydro-15-keto-tetranor PGF1
MIC	2	3	2-Deoxy-5-keto-D-gluconic acid 6-phosphate;6-Phospho-5-dehydro-2-deoxy-D-gluconate;DKHP
MIC	2	3	3alpha,7alpha-Dihydroxy-5beta-cholestanate;3alpha,7alpha-Dihydroxy-5beta-cholestanoate
MIC	2	3	Glu Gln Tyr
MIC	2	3	Glu Ile Leu
MIC	2	3	Leu Ala Val
MIC	2	3	L-Rhamnulose 1-phosphate
MIC	2	3	Madecassic acid
MIC	2	3	Rosmarinine;Senecionan-11,16-dione, 1,2-dihydro-2,12-dihydroxy-,(1alpha,2alpha)-
MIC	2	3	Ser Val Leu
MIC	2	3	3-hydroxy-5-(hydroxymethyl)-2-methylpyridin-1-ium-4-carbaldehyde
MIC	2	3	2-[[2-(1H-indol-3-yl)acetyl]amino]-3-phenylpropanoate
MIC	2	3	(2S)-2-azaniumyl-3-(3,4-dihydroxy-5-methylphenyl)propanoate
MIC	3	4	Guanosine 3',5'-Cyclic Monophosphate
MIC	3	4	Uridine
MIC	3	4	L-Thyroxine
MIC	3	4	Norepinephrine
MIC	3	4	N-Acetyl-D-Glucosamine
MIC	3	4	Vitamin D3
MIC	3	4	Hexadecanoic Acid(C16:0)
MIC	3	4	Hypoxanthine-9-Beta-D-Arabinofuranoside
MIC	3	4	Guanine
MIC	3	4	4-Methoxycinnamic Acid
MIC	3	4	2-Methylguanosine
MIC	3	4	6Beta-hydroxytestosterone
MIC	3	4	Ethylsalicylate
MIC	3	4	Octadecanamide
MIC	3	4	2,4-Di-tert-butylphenol
MIC	3	4	Inosine
MIC	3	4	N6-isopentene adenine
MIC	3	4	Alpha-Mercholic Acid
MIC	3	4	1,11-undecylic acid
MIC	3	4	N,N(up,)-dicyclohexylcarbodiimide
MIC	3	4	2-hydroxyhexadecanoic acid
MIC	3	4	Betaine
MIC	3	4	Theobromine
MIC	3	4	(R)-Lipoic Acid
MIC	3	4	2-Hydroxy-6-Aminopurine
MIC	3	4	Adenosine
MIC	3	4	Guanosine
MIC	3	4	5-Hydroxytryptophol
MIC	3	4	7-Methyluric Acid
MIC	3	4	Kinurenine
MIC	3	4	Taurocholic Acid Sodium Salt Hydrate
MIC	3	4	Cyclic Amp
MIC	3	4	Deoxycytidine
MIC	3	4	Xanthurenic Acid
MIC	3	4	Cholesterol
MIC	3	4	Triethyl phosphate
MIC	3	4	2'-Hydroxy-5'-methylacetophenone
MIC	3	4	Benzylcinnamate
MIC	3	4	Ethyl dodecanoate
MIC	3	4	2,2,2-Trichloroethanol
MIC	3	4	Methyl tetradecanoate
MIC	3	4	Methyl dihydrojasmonate
MIC	3	4	2-Pentyl-3-phenyl-2-propenal
MIC	3	4	4-Methoxybenzaldehyde
MIC	3	4	1-Pentadecanol
MIC	3	4	2'-Deoxycytidine 5'-Diphosphate
MIC	3	4	Catechol
MIC	3	4	9-Fluorenol
MIC	3	4	7-methylguanosine
MIC	3	4	9-octadecenal
MIC	3	4	Methylamine
MIC	3	4	Hypotaurocyamine
MIC	3	4	5'-deoxy-5'-fluoroadenosine
MIC	3	4	4-tert-butylbenzoic acid
MIC	3	4	3,7-Dimethyl-2E, 6-octadienyl acetate
MIC	3	4	(3beta,9xi,22S,23R)-3-Hydroxy-17,23-epoxyveratraman-11-one
MIC	3	4	Carnitine C13:1
MIC	3	4	Octadecadienamide
MIC	3	4	Octadecyl monoenamide
MIC	3	4	N6-methyladenosine
MIC	3	4	2-(2-Carboxyacetamido)benzoic acid
MIC	3	4	5-Hydroxydopamine
MIC	3	4	Desmethylcitalopram
MIC	3	4	7-Hydroxyenterolactone
MIC	3	4	22-Deoxocucurbitacin D
MIC	3	4	2-Hydroxystearic acid
MIC	3	4	7alpha-hydroxy-3-oxochol-4-en-24-oic Acid
MIC	3	4	Acetylvalerenolic acid
MIC	3	4	DG(14:1(9Z)/18:4(6Z,9Z,12Z,15Z)/0:0)
MIC	3	4	Glycerol trilaurate
MIC	3	4	Isopentenyl pyrophosphate
MIC	3	4	Ponasterone A
MIC	3	4	Prenyl caproate
MIC	3	4	Prostaglandin G2
MIC	3	4	Prostaglandin H1
MIC	3	4	5-formamido-1-(5-phospho-D-ribosyl)imidazole-4-carboxamide(2-)
MIC	3	4	Faicar
MIC	3	4	(S)-2,3,4,5-Tetrahydropyridine-2-carboxylic acid
MIC	3	4	Glu-Lys
MIC	3	4	Pentobarbital
MIC	3	4	Epimelibiose
MIC	3	4	Amobarbital
MIC	3	4	Simvastatin
MIC	3	4	1-O-Sinapoyl-beta-D-glucose
MIC	3	4	Norartocarpanone
MIC	3	4	Asp-Ile
MIC	3	4	beta-Cymaropyranose;D-Cymarose;Cymarose;2,6-Dideoxy-3-O-methyl-D-ribo-hexose
MIC	3	4	Erythronolide B
MIC	3	4	Ile Val Glu
MIC	3	4	Lovastatin acid(Mevinolinic acid)
MIC	3	4	L-Rhamnono-1,4-lactone;L-Rhamno-1,4-lactone
MIC	3	4	Octadec-9-ene-1,18-dioic-acid
MIC	3	4	p-Coumaroyl-D-glucose;1-O-(4-Coumaroyl)-beta-D-glucose;1-O-(4-Hydroxycinnamoyl)-beta-D-glucose
MIC	3	4	Thr Val Tyr
MIC	3	4	(2S)-5,6-dihydroxy-2,3-dihydro-1H-indole-2-carboxylate
MIC	3	4	(4R,5S)-4,5-dihydroxy-2-oxohexanoate
MIC	3	4	[(2S)-2,3-bis[[(Z)-tetradec-9-enoyl]oxy]propyl] (4Z,7Z,10Z,13Z,16Z,19Z)-docosa-4,7,10,13,16,19-hexaenoate
MIC	3	4	[(2R,3S,4R,5R)-3,4-dihydroxy-5-(6-oxo-1H-purin-9-yl)oxolan-2-yl]methyl phosphate
MIC	4	5	N-Glycyl-L-Leucine
MIC	4	5	N-Acetylglucosamine 1-Phosphate
MIC	4	5	1-Methylguanine
MIC	4	5	2-(Methylthio)ethanol
MIC	4	5	Methylparaben
MIC	4	5	5-iPF2Alpha-VI [(8Beta)-5,9Alpha,11Alpha-trihydroxy-prosta-6E,14Z-dien-1-oic acid]
MIC	4	5	2',4'-Dihydroxyacetophenone
MIC	4	5	3,3',5'-Triiodothyronine
MIC	4	5	7-Methylguanine
MIC	4	5	Glycyl-L-phenylalanine
MIC	4	5	Asp-phe
MIC	4	5	Phe-Phe
MIC	4	5	Riboflavin
MIC	4	5	DL-Pipecolic Acid
MIC	4	5	L- Tyrosine methyl ester
MIC	4	5	Glycyl-DL-phenylalanine
MIC	4	5	Threoninyl-Phenylalanine
MIC	4	5	Valyl-leucine
MIC	4	5	L-Valyl-L-phenylalanine
MIC	4	5	2,4-diacetamino-2,4,6-triphenoxy-D-mannopyranose
MIC	4	5	L-Leucyl-L-glycine
MIC	4	5	Leu-Val
MIC	4	5	Phe-Asn
MIC	4	5	Phe-Met
MIC	4	5	Phe-Val
MIC	4	5	[12]-Gingerol
MIC	4	5	Paradol
MIC	4	5	Tuberonic acid
MIC	4	5	Riboprine
MIC	4	5	Ala Phe
MIC	4	5	Ala Phe Lys
MIC	4	5	Glu-Phe
MIC	4	5	Ile Ala
MIC	4	5	Ile Leu
MIC	4	5	Isoleucyl-Tyrosine
MIC	4	5	Leucyl-Serine
MIC	4	5	Leu-Leu-Leu
MIC	4	5	Phe Asp
MIC	4	5	Phe Glu
MIC	4	5	Phe Leu
MIC	4	5	Phe-Lys
MIC	4	5	Phenylalanyl-Alanine
MIC	4	5	Phe-Ser
MIC	4	5	Ser Leu
MIC	4	5	Thr Leu
MIC	4	5	Thr Val Leu
MIC	4	5	Trp-Ile
MIC	4	5	Trp-Pro
MIC	4	5	Tyr Tyr
MIC	4	5	Tyrosyl-Isoleucine
MIC	4	5	Tyr-Phe
MIC	4	5	Val Ile
MIC	4	5	Val Val
MIC	4	5	Val Val Val
MIC	4	5	Valyl-Tyrosine
MIC	4	5	Hexaethylene glycol
MIC	4	5	Tetrahydrofolyl-[Glu](2)
MIC	4	5	3-(4-hydroxyphenyl)-1-(2,4,6-trihydroxyphenyl)prop-2-en-1-one
MIC	4	5	7,8,4'-Trihydroxyisoflavone
MIC	4	5	Genistein
MIC	4	5	16alpha,17-Isopropylidenedioxy-6alpha-methylprogesterone;16alpha,17-Dihydroxy-6alpha-methylpregn-4-ene-3,20-dione cyclic acetal with acetone
MIC	4	5	2,3,4,5-Tetrahydrodipicolinate;delta1-Piperidine-2,6-dicarboxylate;L-2,3,4,5-Tetrahydrodipicolinate;(S)-2,3,4,5-Tetrahydropyridine-2,6-dicarboxylate
MIC	4	5	8(R)-HPETE;(5Z,9E,11Z,14Z)-(8R)-8-Hydroperoxyeicosa-5,9,11,14-tetraenoate;(5Z,9E,11Z,14Z)-(8R)-8-Hydroperoxyicosa-5,9,11,14-tetraenoate
MIC	4	5	Ala Asn Val Asp
MIC	4	5	Ala Asp Ile
MIC	4	5	Ala Leu Gly Ile Ser
MIC	4	5	Arg Ile His
MIC	4	5	Asn Ile Leu
MIC	4	5	Asn Val Leu
MIC	4	5	Asp Arg Asn Lys
MIC	4	5	Glutathionylspermidine;N1-(gamma-L-Glutamyl-L-cysteinyl-glycyl)-spermidine
MIC	4	5	Gly Pro His
MIC	4	5	Indole-3-acetyl-beta-1-D-glucoside;1-O-(Indol-3-yl)acetyl-beta-D-glucose
MIC	4	5	Phe Val Asp Lys
MIC	4	5	Ser Arg Phe Lys
MIC	4	5	Ser Ile Asn
MIC	4	5	Ser Ile Glu
MIC	4	5	Ser Ile Phe
MIC	4	5	Sugiresinol;Sequirin A
MIC	4	5	tetranor-PGJM
MIC	4	5	Val Ala Ser Asp
MIC	4	5	Val Arg Ala Glu
MIC	4	5	Val Glu Leu
MIC	4	5	Val Ile Tyr
MIC	4	5	21-Hydroxypregnenolone
MIC	4	5	Etorphine
MIC	4	5	Leu Gly Leu
MIC	4	5	Val Pro Leu
MIC	4	5	Ganoderic acid A
MIC	4	5	Ile Thr
MIC	4	5	Thr Leu Ile
MIC	5	6	L-Threonine
MIC	5	6	L-Arginine
MIC	5	6	L-Phenylalanine
MIC	5	6	L-Serine
MIC	5	6	L-Tryptophan
MIC	5	6	L-Asparagine Anhydrous
MIC	5	6	L-Glutamine
MIC	5	6	N-Propionylglycine
MIC	5	6	Tryptamine
MIC	5	6	3,5-Dimethoxy-4-Hydroxycinnamic Acid
MIC	5	6	4-Hydroxy-3-methoxyphenylacetic acid
MIC	5	6	Indoleacrylic acid
MIC	5	6	2-Hydroxy HippuricAcid
MIC	5	6	Indoleacetaldehyde
MIC	5	6	4-Hydroxyhippurate
MIC	5	6	Tryptophan glutamic acid
MIC	5	6	N-acetylornithine
MIC	5	6	3-Amino-4-Hydroxybenzoic Acid
MIC	5	6	L-Isoisoleucine
MIC	5	6	Formamide
MIC	5	6	Acetaminophen
MIC	5	6	1-Aminocyclohexanoic acid
MIC	5	6	L-Tyrosine
MIC	5	6	L-Lysine
MIC	5	6	L-Histidine
MIC	5	6	P-Coumaric Acid
MIC	5	6	Purine
MIC	5	6	Indole-3-Acetic Acid
MIC	5	6	6-Aminocaproic Acid
MIC	5	6	3-Hydroxyhippuric Acid
MIC	5	6	6-Methyl mercaptopurine
MIC	5	6	Indole
MIC	5	6	5-Aminolevulinate
MIC	5	6	2-Hydroxycinnamic acid
MIC	5	6	L-Norleucine
MIC	5	6	N-Acetyl-L-alanine
MIC	5	6	L-phenylalanyl-L-proline
MIC	5	6	Methyl cinnamate
MIC	5	6	DL-Leucine
MIC	5	6	L-Tryptophanamide
MIC	5	6	Hydroxyphenylethylamine
MIC	5	6	Phenethyl alcohol
MIC	5	6	Benzaldehyde
MIC	5	6	Biliverdin
MIC	5	6	DL-O-tyrosine
MIC	5	6	2-Aminomethylpyrimidine (hydrochloride)
MIC	5	6	Decanoyl L-Carnitine
MIC	5	6	1-acetylindole
MIC	5	6	L-Isoleucine
MIC	5	6	Dopaquinone
MIC	5	6	Carnitine C16:3
MIC	5	6	Carnitine C14:2
MIC	5	6	Carnitine C11:0
MIC	5	6	Carnitine C10:0
MIC	5	6	Carnitine C8:0
MIC	5	6	4-O-Methylgallic acid
MIC	5	6	Gemfibrozil
MIC	5	6	15-keto Latanoprost
MIC	5	6	Kasugamycin
MIC	5	6	Val Gln Arg
MIC	5	6	Val Glu Lys
MIC	5	6	Bilirubin
MIC	5	6	Caffeyl alcohol
MIC	5	6	Daidzein
MIC	5	6	Dihydrodaidzein
MIC	5	6	Mulberrofuran E
MIC	5	6	(R)-2-Methylpyrrolidine
MIC	5	6	L-Glyceraldehyde;L-2,3-Dihydroxypropionaldehyde;L-2,3-Dihydroxypropanal;L-Glycerose;L-Aldotriose
MIC	6	7	Lysope 18:1
MIC	6	7	(+-)12-HETE [(+-)12-hydroxy-5Z,8Z,10E,14Z-eicosatetraenoic acid]
MIC	6	7	11,12-EET [(+-)11,(12)-epoxy-5Z,8Z,14Z-eicosatrienoic acid]
MIC	6	7	PysoPE 22:4(2n isomer1)
MIC	6	7	PysoPE 22:4
MIC	6	7	PysoPE 22:5(2n isomer3)
MIC	6	7	PysoPE 22:5(2n isomer2)
MIC	6	7	PysoPE 22:5(2n isomer1)
MIC	6	7	PysoPE 22:6(2n isomer1)
MIC	6	7	PysoPE 22:6
MIC	6	7	PysoPE 20:3(2n isomer1)
MIC	6	7	PysoPE 20:3
MIC	6	7	PysoPE 20:4(2n isomer1)
MIC	6	7	PysoPE 20:5(2n isomer1)
MIC	6	7	PysoPE 20:5
MIC	6	7	PysoPE 18:2
MIC	6	7	All-Trans-13,14-Dihydroretinol
MIC	6	7	Lysopc 18:1
MIC	6	7	Lysopc 18:2
MIC	6	7	Lysopc 20:2
MIC	6	7	Lysope 18:2 (2N Isomer)
MIC	6	7	Farnesene
MIC	6	7	2,6-Di-tert-butyl-4-methylphenol
MIC	6	7	MG (18: 2 (9Z, 12Z) / 0: 0/0: 0) [rac]
MIC	6	7	1,2-dodecanoyl PC
MIC	6	7	Arachidyl glycine
MIC	6	7	2,6-di-tert-butyl-1,4-benzoquinone
MIC	6	7	Pregnanetriol
MIC	6	7	LysoPC 22:4 (2n isomer1)
MIC	6	7	LysoPC 22:4
MIC	6	7	LysoPC 22:5 (2n isomer3)
MIC	6	7	LysoPC 22:5 (2n isomer2)
MIC	6	7	LysoPC 22:5 (2n isomer1)
MIC	6	7	LysoPC 22:6
MIC	6	7	LysoPC 20:2(2n isomer2)
MIC	6	7	LysoPC 20:2(2n isomer1)
MIC	6	7	LysoPC 20:3(2n isomer)
MIC	6	7	LysoPC 20:3
MIC	6	7	LysoPC 20:4(2n isomer)
MIC	6	7	LysoPC 20:4
MIC	6	7	LysoPC 20:5
MIC	6	7	LysoPC 20:5(2n isomer)
MIC	6	7	LysoPC 18:1(2n isomer)
MIC	6	7	LysoPC 18:2(2n isomer1)
MIC	6	7	LysoPC 18:3(2n isomer2)
MIC	6	7	Betulinic acid
MIC	6	7	LysoPA(18:1(9Z)/0:0)
MIC	6	7	LysoPE(15:0/0:0)
MIC	6	7	Rofficerone
MIC	6	7	Quinoline-2,8-diol
MIC	6	7	5(Z),14(Z)-Eicosadienoic Acid
MIC	6	7	Arg Ile Glu Asp
MIC	6	7	2-imino-3-(1H-indol-3-yl)propanoate
MIC	6	7	2-azaniumylethyl [(2R)-2-hydroxy-3-octadecanoyloxypropyl] phosphate
MIC	6	7	Castasterone
MIC	7	8	Adenine
MIC	7	8	Lysope 16:0
MIC	7	8	Palmitoleic Acid(C16:1)
MIC	7	8	DHA [4Z,7Z,10Z,13Z,16Z,19Z-docosahexaenoic acid]
MIC	7	8	9,12-octadecadienoic acid
MIC	7	8	(4E,7E,10Z,13E,16E,19E) -docosa-4,7,10,13,16,19-hexanoic acid
MIC	7	8	PysoPE 20:2(2n isomer1)
MIC	7	8	PysoPE 20:2
MIC	7	8	PysoPE 16:0(2n isomer)
MIC	7	8	Choline
MIC	7	8	Lysopc 14:0
MIC	7	8	Lysopc 16:0
MIC	7	8	Lysopc 16:1
MIC	7	8	Lysopc 18:0
MIC	7	8	Lysopc 20:1
MIC	7	8	Lysopc 17:0
MIC	7	8	Lysopc 15:0
MIC	7	8	PAF C-16
MIC	7	8	Dethiobiotin
MIC	7	8	PE (18: 1 (9Z) / 0: 0)
MIC	7	8	Butenoyl PAF
MIC	7	8	2-O-methyl PAF C-16
MIC	7	8	20,26-dihydroxyecdysone
MIC	7	8	10-deoxyformamycin
MIC	7	8	LysoPC 20:1(2n isomer)
MIC	7	8	LysoPC 18:0(2n isomer)
MIC	7	8	LysoPC 16:0(2n isomer)
MIC	7	8	LysoPC 16:1(2n isomer)
MIC	7	8	Carnitine C22:2
MIC	7	8	Carnitine C20:1
MIC	7	8	MG(20:5)isomer
MIC	7	8	MG(20:5)
MIC	7	8	16-Dehydroprogesterone
MIC	7	8	Anacardic acid
MIC	7	8	Irbesartan
MIC	7	8	1-(1Z-Octadecenyl)-sn-glycero-3-phosphocholine
MIC	7	8	3alpha,7alpha,12alpha-Trihydroxy-5beta-cholestan-26-al
MIC	7	8	5,6-Dehydroarachidonic acid
MIC	7	8	Glycochenodeoxycholic acid 7-sulfate
MIC	7	8	Lyso-PAF C-16
MIC	7	8	MG(22:1(13Z)/0:0/0:0)
MIC	7	8	PG(18:1(9Z)/0:0)
MIC	7	8	Leu Val Ser
MIC	7	8	(1S,2S,5S,7S,8R,14S)-7-(2-Hydroxypropan-2-yl)-1,2-dimethyl-6-oxa-23-azahexacyclo[12.10.0.02,11.05,10.016,24.017,22]tetracosa-9,16(24),17,19,21-pentaen-8-ol
MIC	7	8	N-(4-Methyl-2-oxochromen-7-yl)icosa-5,8,11,14-tetraenamide
MIC	7	8	His Glu Glu Arg Gln
MIC	7	8	His Trp Ile
MIC	7	8	Met Ser His
MIC	7	8	Thr Val Met
MIC	7	8	2-[[5-amino-1-[(2R,3R,4S,5R)-3,4-dihydroxy-5-(phosphonatooxymethyl)oxolan-2-yl]imidazole-4-carbonyl]amino]butanedioate
MIC	8	9	Protocatechuic Aldehyde
MIC	8	9	Adipic Acid
MIC	8	9	Pyrrole-2-Carboxylic Acid
MIC	8	9	2-(Formylamino)Benzoic Acid
MIC	8	9	5-Hydroxyhexanoic Acid
MIC	8	9	N-Cinnamylglycine
MIC	8	9	N-lactoyl-phenylalanine
MIC	8	9	Orcinol
MIC	8	9	Methanesulfonic acid
MIC	8	9	Uric acid
MIC	8	9	2-ethyl-2-hydroxybutyric acid
MIC	8	9	N-Acetylaspartate
MIC	8	9	Tyramine
MIC	8	9	Creatinine
MIC	8	9	P-Aminobenzoate
MIC	8	9	Gamma-L-Glutamate-Cysteine
MIC	8	9	6-O-methylguanine
MIC	8	9	2-Linoleoyl Glycerol
MIC	8	9	1-methylhistamine
MIC	8	9	Creatine phosphate
MIC	8	9	Heterodendrin
MIC	8	9	(2S, 3S) -3-methylphenylalanine
MIC	8	9	Carnitine C4:DC
MIC	8	9	(2R,3R)-2,3-Dihydroxy-3-methylpentanoic acid
MIC	8	9	5-Methoxytryptamine
MIC	8	9	Genipin
MIC	8	9	Glycerol trihexanoate
MIC	8	9	MG(18:3(6Z,9Z,12Z)/0:0/0:0)
MIC	8	9	3',5'-Cyclic IMP
MIC	8	9	2-Hydroxydecanedioic acid
MIC	8	9	3-Hydroxycapric acid
MIC	8	9	3-Hydroxysuberic acid
MIC	8	9	Lys-Gly
MIC	8	9	Prunasin
MIC	8	9	3-(1H-Imidazol-4-yl)propanoic acid
MIC	8	9	3-Hydroxy-2-methylpyridine-4,5-dicarboxylate
MIC	8	9	cis-Zeatin
MIC	8	9	Fipexide
MIC	8	9	2-Hydroxy-3-(4-methoxyphenyl)propanoic acid
MIC	8	9	Avobenzone
MIC	8	9	Glu Val Ile Glu
MIC	8	9	Leu Ile Glu Glu
MIC	8	9	Pregnan-20-one, 17-(acetyloxy)-3-hydroxy-6-methyl-,(3a,5b,6a)-
MIC	8	9	butanedioate
MIC	8	9	3-(4-hydroxyphenyl)-2-oxopropanoate
MIC	8	9	(1R,4S,5S)-6-methoxycyclohexane-1,2,3,4,5-pentol
MIC	8	9	[(2R,3S,4R,5R)-5-(4-amino-1H-imidazol-3-ium-3-yl)-3,4-dihydroxyoxolan-2-yl]methyl phosphate
MIC	9	10	4-Methylcatechol
MIC	9	10	3,4,5-Trimethoxybenzoic Acid
MIC	9	10	2-(4-Hydroxyphenyl)ethanol
MIC	9	10	(E)-3-(3-hydroxyphenyl)prop-2-enoic acid
MIC	9	10	Gamma-Glu-Leu
MIC	9	10	3-(4-Hydroxyphenyl)-Propionic Acid
MIC	9	10	4-Hydroxybenzoic Acid
MIC	9	10	2-acetylresorcinol
MIC	9	10	Orsellinate
MIC	9	10	3-(4-hydroxyphenyl)acrylaldehyde
MIC	9	10	(3,4-Dimethoxyphenyl) Acetic Acid
MIC	9	10	Herniarin
MIC	9	10	1-Aminopropan-2-ol
MIC	9	10	Mavidin
MIC	9	10	Deacetylvindoline
MIC	9	10	2-hydroxy-2-phenylpropanoic acid
MIC	9	10	Salicylic acid
MIC	9	10	Melphalan
MIC	9	10	N-[[3-Hydroxy-2-(2-pentenyl)cyclopentyl]acetyl]isoleucine
MIC	9	10	Populin
MIC	9	10	desmethylastemizole
MIC	9	10	Glycitein
MIC	9	10	3-(3-hydroxy-4-methoxyphenyl)prop-2-enoic acid
MIC	9	10	6-Glucopyranosylprocyanidin B2
MIC	9	10	cis-Mulberroside A
MIC	9	10	Isoscoparin 2''-(6-(E)-p-coumaroylglucoside)
MIC	9	10	Lunarine
MIC	9	10	Schaftoside; 6-C-beta-Glucopyranosyl-8-C-alpha-arabinopyranosylapigenin
MIC	9	10	trans-Ferulic acid
MIC	9	10	Tricin
MIC	9	10	2-Succinyl-5-enolpyruvyl-6-hydroxy-3-cyclohexene-1-carboxylate;5-Enolpyruvoyl-6-hydroxy-2-succinylcyclohex-3-ene-1-carboxylate
MIC	9	10	Ala Leu Phe
MIC	9	10	4-oxobutanoate
Plasma	0	1	L-Threonine
Plasma	0	1	L-Tyrosine
Plasma	0	1	L-Arginine
Plasma	0	1	L-Citrulline
Plasma	0	1	Allantoin
Plasma	0	1	L-Asparagine Anhydrous
Plasma	0	1	L-Cysteine
Plasma	0	1	L-Glutamine
Plasma	0	1	L-Saccharopine
Plasma	0	1	N6-Acetyl-L-Lysine
Plasma	0	1	N-Acetyl-L-Leucine
Plasma	0	1	N-Isovaleroylglycine
Plasma	0	1	N-Phenylacetylglycine
Plasma	0	1	N-Propionylglycine
Plasma	0	1	S-Sulfo-L-Cysteine
Plasma	0	1	P-Hydroxyphenyl Acetic Acid
Plasma	0	1	Taurocholic acid
Plasma	0	1	Taurochenodesoxycholic Acid
Plasma	0	1	Dulcitol
Plasma	0	1	4-Hydroxy-3-methoxybenzaldehyde
Plasma	0	1	Citric Acid
Plasma	0	1	Citramalic Acid
Plasma	0	1	D-Sorbitol
Plasma	0	1	D-Glucose
Plasma	0	1	D-Erythronolactone
Plasma	0	1	D-Glucoronic Acid
Plasma	0	1	L-Gulonolactone
Plasma	0	1	L-Ascorbate
Plasma	0	1	Orotic Acid
Plasma	0	1	Pantothenate
Plasma	0	1	2-Hydroxybutanoic Acid
Plasma	0	1	2-Hydroxyisocaproic Acid
Plasma	0	1	2-Methylsuccinic Acid
Plasma	0	1	3-Hydroxy-3-Methyl Butyric Acid
Plasma	0	1	Caffeic Acid
Plasma	0	1	Creatine
Plasma	0	1	Glutaric Acid
Plasma	0	1	Guanidinoethyl Sulfonate
Plasma	0	1	Hippuric Acid
Plasma	0	1	Hydrocinnamic Acid
Plasma	0	1	L-Lactic Acid
Plasma	0	1	Mandelic Acid
Plasma	0	1	Phenyllactate(Pla)
Plasma	0	1	O-Phosphorylethanolamine
Plasma	0	1	Lysope 14:0
Plasma	0	1	Lysopa 18:0
Plasma	0	1	DHA [4Z,7Z,10Z,13Z,16Z,19Z-docosahexaenoic acid]
Plasma	0	1	Cis-11,14-Eicosadienoic Acid(C20:2)
Plasma	0	1	Cis-11,14,17-Eicosatrienoic Acid(C20:3)
Plasma	0	1	Arachidic Acid(C20:0)
Plasma	0	1	3-(3-Hydroxyphenyl)Propionate Acid
Plasma	0	1	Ethylmalonate
Plasma	0	1	N-Acetylglycine
Plasma	0	1	Cyclic Amp
Plasma	0	1	2-(Dimethylamino)Guanosine
Plasma	0	1	D-Fructose 6-Phosphate-Disodium Salt
Plasma	0	1	2,4-Dihydroxy Benzoic Acid
Plasma	0	1	N-Acetylmethionine
Plasma	0	1	Ribulose-5-Phosphate
Plasma	0	1	Argininosuccinic acid
Plasma	0	1	Pimelic acid
Plasma	0	1	DL-3,4-Dihydroxyphenyl glycol
Plasma	0	1	Indoleacrylic acid
Plasma	0	1	2-(4-Hydroxyphenyl)ethanol
Plasma	0	1	Hydroxyphenyllactic acid
Plasma	0	1	Indole-3-carbinol
Plasma	0	1	2-Methylguanosine
Plasma	0	1	L-Erythrulose
Plasma	0	1	N-lactoyl-phenylalanine
Plasma	0	1	Imidazoleacetic acid
Plasma	0	1	Glycerol 3-phosphate
Plasma	0	1	(E)-3-(3-hydroxyphenyl)prop-2-enoic acid
Plasma	0	1	5-Methoxytryptophan
Plasma	0	1	6Beta-hydroxytestosterone
Plasma	0	1	Carbamoyl phosphate
Plasma	0	1	O-Acetyl-L-serine
Plasma	0	1	2-Hydroxy HippuricAcid
Plasma	0	1	D-Xylulose 5-phosphate
Plasma	0	1	Gamma-Glu-Leu
Plasma	0	1	Isopropyl myristate
Plasma	0	1	Octadecanamide
Plasma	0	1	N-(2-Methylbenzoyl)glycine
Plasma	0	1	2,4-Hexadienoic acid
Plasma	0	1	Ricinoleic acid
Plasma	0	1	2-(Methylthio)ethanol
Plasma	0	1	4-Hydroxybenzyl alcohol
Plasma	0	1	Methanesulfonic acid
Plasma	0	1	Propylparaben
Plasma	0	1	Methylparaben
Plasma	0	1	(+-)5-HEPE [(+-)-5-hydroxy-6E,8Z,11Z,14Z,17Z-eicosapentaenoic acid]
Plasma	0	1	(+-)5-HETE [(+-)5-hydroxy-6E,8Z,11Z,14Z-eicosatetraenoic acid]
Plasma	0	1	(+-)9-HETE [(+-)-9-hydroxy-5Z,7E,11Z,14Z-eicosatetraenoic acid]
Plasma	0	1	12,13-EpOME [(+-)12(13)epoxy-9Z-octadecenoic acid]
Plasma	0	1	13-oxoODE [13-oxo-9Z,11E-octadecadienoic acid]
Plasma	0	1	5,6-DiHETrE [(+-)5,6-dihydroxy-8Z,11Z,14Z-eicosatrienoic acid]
Plasma	0	1	9,10-EpOME [(+-)9,10-epoxy-12Z-octadecenoic acid]
Plasma	0	1	9-oxoODE [9-oxo-10E,12Z-octadecadienoic acid]
Plasma	0	1	NAlpha-Acetyl-L-glutamine
Plasma	0	1	4-Hydroxyhippurate
Plasma	0	1	N-acetyl-beta-alanine
Plasma	0	1	7-ketodeoxycholic acid
Plasma	0	1	N-acetylornithine
Plasma	0	1	3-Ureidopropionate
Plasma	0	1	N-Amidino-L-Aspartate
Plasma	0	1	Dethiobiotin
Plasma	0	1	2',4'-Dihydroxyacetophenone
Plasma	0	1	Phosphoenolpyruvate
Plasma	0	1	3-hydroxyphenylacetic acid
Plasma	0	1	3-(4-Hydroxyphenyl)-Propionic Acid
Plasma	0	1	(S) -2-Hydroxyglutaric acid
Plasma	0	1	2-c-methyl-d-erythritol 2,4-cyclodiphosphate
Plasma	0	1	Taurodeoxycholic acid
Plasma	0	1	L-Isoisoleucine
Plasma	0	1	Homo-Gamma-Linolenic Acid
Plasma	0	1	13-HpODE
Plasma	0	1	Alpha-Mercholic Acid
Plasma	0	1	(4E,7E,10Z,13E,16E,19E) -docosa-4,7,10,13,16,19-hexanoic acid
Plasma	0	1	1-cis-heptadeenoic acid(17: 1n7)
Plasma	0	1	7-ketolithocholic acid
Plasma	0	1	1,6-anhydro-Beta-D-glucose
Plasma	0	1	1,11-undecylic acid
Plasma	0	1	12-Hydroxydodecanoic acid
Plasma	0	1	12-ketolithocholic acid
Plasma	0	1	N,N(up,)-dicyclohexylcarbodiimide
Plasma	0	1	Gamma-Mercholic Acid
Plasma	0	1	Erythrose
Plasma	0	1	Orthocholic acid
Plasma	0	1	8,11-icosadienoic acid
Plasma	0	1	cis-1-Pentadecenoic Acid(C15: 1)
Plasma	0	1	4-Hydroxybenzoic Acid
Plasma	0	1	Glutamine
Plasma	0	1	8-Epidermal glycoside
Plasma	0	1	Multifidol
Plasma	0	1	Acetaminophen
Plasma	0	1	2-(4-hydroxyphenyl) propionate
Plasma	0	1	D-Mannose 6-phosphate
Plasma	0	1	Bis(1-inositol) -3,1'-phosphate 1-phosphate
Plasma	0	1	Diethyl sulfate
Plasma	0	1	1-O-vanillyl-Beta-D-glucose
Plasma	0	1	3-(pyrazol-1-yl) -L-alanine
Plasma	0	1	PysoPS 16:2
Plasma	0	1	PysoPS 18:1
Plasma	0	1	PysoPE 22:5(2n isomer3)
Plasma	0	1	PysoPE 22:5(2n isomer2)
Plasma	0	1	PysoPE 22:5(2n isomer1)
Plasma	0	1	PysoPE 18:2
Plasma	0	1	PysoPE 18:3(2n isomer)
Plasma	0	1	PysoPE 18:3
Plasma	0	1	PysoPE 16:1
Plasma	0	1	1-Aminocyclohexanoic acid
Plasma	0	1	Mannose 1-phosphate
Plasma	0	1	2-hydroxyphenylacetic acid
Plasma	0	1	4-Hydroxy-3-methylbenzoic acid
Plasma	0	1	2-Hydroxy-2-methylbutyric acid
Plasma	0	1	(S)-Leucic acid
Plasma	0	1	4-Methoxyphenylacetic acid
Plasma	0	1	D-Homocysteine
Plasma	0	1	Glycine
Plasma	0	1	L-Cystine
Plasma	0	1	L-Lysine
Plasma	0	1	L-Ornithine
Plasma	0	1	L-Alanine
Plasma	0	1	L-Aspartic Acid
Plasma	0	1	L-Histidine
Plasma	0	1	L-Methionine
Plasma	0	1	L-Phenylalanine
Plasma	0	1	L-Proline
Plasma	0	1	L-Tryptophan
Plasma	0	1	L-Valine
Plasma	0	1	(5-L-Glutamyl)-L-Amino Acid
Plasma	0	1	3-N-Methyl-L-Histidine
Plasma	0	1	5-Oxoproline
Plasma	0	1	Betaine
Plasma	0	1	Histamine
Plasma	0	1	L-Cystathionine
Plasma	0	1	L-Homocitrulline
Plasma	0	1	Methionine Sulfoxide
Plasma	0	1	N,N-Dimethylglycine
Plasma	0	1	N-Acetylaspartate
Plasma	0	1	N-Acetylmannosamine
Plasma	0	1	N-Acetylneuraminic Acid
Plasma	0	1	N-Glycyl-L-Leucine
Plasma	0	1	NAlpha-Acetyl-L-Arginine
Plasma	0	1	S-(5-Adenosy)-L-Homocysteine
Plasma	0	1	Trimethylamine N-Oxide
Plasma	0	1	Urea
Plasma	0	1	L-Alanyl-L-Lysine
Plasma	0	1	N-Acetylhistamine
Plasma	0	1	P-Coumaric Acid
Plasma	0	1	1,4-Dihydro-1-Methyl-4-Oxo-3-Pyridinecarboxamide
Plasma	0	1	4-Pyridoxic Acid
Plasma	0	1	Theobromine
Plasma	0	1	Choline
Plasma	0	1	1-Methylhistidine
Plasma	0	1	5-Methylcytosine
Plasma	0	1	7-Methylxanthine
Plasma	0	1	Adenine
Plasma	0	1	Adenosine
Plasma	0	1	Cytidine
Plasma	0	1	Cytosine
Plasma	0	1	Purine
Plasma	0	1	Thymidine
Plasma	0	1	Thymine
Plasma	0	1	Uridine
Plasma	0	1	3,3',5-Triiodo-L-Thyronine
Plasma	0	1	Epinephrine
Plasma	0	1	L-Thyroxine
Plasma	0	1	Norepinephrine
Plasma	0	1	Lactose
Plasma	0	1	Maltose
Plasma	0	1	N-Acetyl-D-Glucosamine
Plasma	0	1	Nicotinamide
Plasma	0	1	Nicotinamide-N-Oxide
Plasma	0	1	Nicotinic Acid
Plasma	0	1	Pantothenol
Plasma	0	1	Riboflavin
Plasma	0	1	Trigonelline
Plasma	0	1	3-Indolepropionic Acid
Plasma	0	1	Indole-3-Acetic Acid
Plasma	0	1	Methyl Indole-3-Acetate
Plasma	0	1	4-Guanidinobutyric Acid
Plasma	0	1	5-Aminovaleric Acid
Plasma	0	1	6-Aminocaproic Acid
Plasma	0	1	7-Methyluric Acid
Plasma	0	1	Creatinine
Plasma	0	1	Dl-2-Aminooctanoic Acid
Plasma	0	1	Dodecanedioic Aicd
Plasma	0	1	Guanidineacetic Acid
Plasma	0	1	Kinurenine
Plasma	0	1	Kynurenic Acid
Plasma	0	1	L-Homoserine
Plasma	0	1	Maleic Acid
Plasma	0	1	Cinnamic Acid
Plasma	0	1	Uric acid
Plasma	0	1	Lysopc 14:0
Plasma	0	1	Lysopc 16:1
Plasma	0	1	Lysopc 18:0
Plasma	0	1	Lysopc 20:1
Plasma	0	1	Urocanic Acid
Plasma	0	1	Biopterin
Plasma	0	1	Taurocholic Acid Sodium Salt Hydrate
Plasma	0	1	N6-Succinyl Adenosine
Plasma	0	1	3-Hydroxyhippuric Acid
Plasma	0	1	Beta-Pseudouridine
Plasma	0	1	Pantetheine
Plasma	0	1	DL-Pipecolic Acid
Plasma	0	1	5'-Deoxy-5'-(Methylthio) Adenosine
Plasma	0	1	Deoxycytidine
Plasma	0	1	11-Cis-Retinol
Plasma	0	1	Cholesterol
Plasma	0	1	Lysopc 17:0
Plasma	0	1	6-Methyl mercaptopurine
Plasma	0	1	10-Formyl-Thf
Plasma	0	1	5-Aminolevulinate
Plasma	0	1	Lysopc 15:0
Plasma	0	1	2-Hydroxycinnamic acid
Plasma	0	1	Acetyl-L-carnitine
Plasma	0	1	Thiamine
Plasma	0	1	DL-Stachydrine
Plasma	0	1	L-Norleucine
Plasma	0	1	DL-Carnitine
Plasma	0	1	N-Acetyl-L-alanine
Plasma	0	1	5-Aminosalicylic Acid
Plasma	0	1	Triethyl phosphate
Plasma	0	1	PAF C-16
Plasma	0	1	7,8-dihydro-L-Biopterin
Plasma	0	1	Isobutyryl carnitine
Plasma	0	1	N-Alpha-acetyllysine
Plasma	0	1	2'-Hydroxy-5'-methylacetophenone
Plasma	0	1	N-Acetyl-L-Histidine
Plasma	0	1	2-Methylbutyroylcarnitine
Plasma	0	1	Isonicotinic acid
Plasma	0	1	Methyl jasmonate
Plasma	0	1	Dimethyl fumarate
Plasma	0	1	LysoPE(16:1(9Z)/0:0)
Plasma	0	1	Ethyl dodecanoate
Plasma	0	1	2,2,2-Trichloroethanol
Plasma	0	1	Methylcysteine
Plasma	0	1	TranexamicAcid
Plasma	0	1	Ethylparaben
Plasma	0	1	Methyl tetradecanoate
Plasma	0	1	Methyl beta-D-galactopyranoside
Plasma	0	1	Methyl dihydrojasmonate
Plasma	0	1	Barbituric acid
Plasma	0	1	p-Cymene
Plasma	0	1	DL-Leucine
Plasma	0	1	1-Hexadecanol
Plasma	0	1	3-(Methylthio)-1-propanol
Plasma	0	1	Diethyl malonate
Plasma	0	1	4-Aminophenol
Plasma	0	1	PYRROLIDINE
Plasma	0	1	1-Aminopropan-2-ol
Plasma	0	1	caprate (10:0)
Plasma	0	1	N-Methylalanine
Plasma	0	1	3'-UMP
Plasma	0	1	N-Methyl-L-Glutamate
Plasma	0	1	Phosphocholine
Plasma	0	1	2'-Deoxycytidine 5'-Diphosphate
Plasma	0	1	Catechol
Plasma	0	1	Pyridoxal
Plasma	0	1	Acetylcholine
Plasma	0	1	Hydroxyphenylethylamine
Plasma	0	1	Beta-Alanine
Plasma	0	1	Gamma-L-Glutamate-Cysteine
Plasma	0	1	Threoninyl-Phenylalanine
Plasma	0	1	L-Valyl-L-phenylalanine
Plasma	0	1	(Z) -4 ', 6-dihydroxyfuranone
Plasma	0	1	Phenethyl alcohol
Plasma	0	1	Salicylaldehyde
Plasma	0	1	Benzaldehyde
Plasma	0	1	Biliverdin
Plasma	0	1	N, N-diacetyl-O-methylhydroxylamine
Plasma	0	1	Iminodiacetic acid
Plasma	0	1	DL-O-tyrosine
Plasma	0	1	9-Fluorenol
Plasma	0	1	1,2-dioctanoyl PC
Plasma	0	1	Glycyl-L-valine
Plasma	0	1	7-methylguanosine
Plasma	0	1	6-O-methylguanine
Plasma	0	1	Kojibiose
Plasma	0	1	MG (18: 2 (9Z, 12Z) / 0: 0/0: 0) [rac]
Plasma	0	1	2-Aminomethylpyrimidine (hydrochloride)
Plasma	0	1	D-positive Turanose
Plasma	0	1	(R)-(-)-2-phenylglycine
Plasma	0	1	1-acetylindole
Plasma	0	1	3-Carboxypropyltrimethylammonium
Plasma	0	1	Mavidin
Plasma	0	1	Linoleylethanolamide
Plasma	0	1	L-Isoleucine
Plasma	0	1	2 ', 6'-Dihydroxy-4'-methoxyacetophenone
Plasma	0	1	PE (18: 1 (9Z) / 0: 0)
Plasma	0	1	Creatine phosphate
Plasma	0	1	1-Methylguanine
Plasma	0	1	Palmitoyl-EA
Plasma	0	1	9-octadecenal
Plasma	0	1	Butenoyl PAF
Plasma	0	1	N-Methyl-Alpha-aminoisobutyric acid
Plasma	0	1	Methylamine
Plasma	0	1	PC(14:0/0:0)
Plasma	0	1	N-Acetylcadaverine
Plasma	0	1	Biotinamide
Plasma	0	1	1,3-Dicyclohexylurea
Plasma	0	1	Heterodendrin
Plasma	0	1	Folic acid
Plasma	0	1	Di-n-propyl phthalate
Plasma	0	1	5-Hydroxy-2-oxo-4-ureido-2,5-dihydro-1H-imidazole-5-carboxylic acid ester
Plasma	0	1	2,4-diacetamino-2,4,6-triphenoxy-D-mannopyranose
Plasma	0	1	2-Ethylhexyl phthalate
Plasma	0	1	(4Z, 7Z, 10Z, 13Z, 16Z, 19Z) -Eicosahexaenoate
Plasma	0	1	S-Adenosyl-L-Methionine
Plasma	0	1	Pregnanetriol
Plasma	0	1	Monoisobutyl phthalate
Plasma	0	1	MAG(16:1)isomer
Plasma	0	1	MAG(16:1)
Plasma	0	1	LysoPC 22:5 (2n isomer1)
Plasma	0	1	LysoPC 22:6
Plasma	0	1	LysoPC 20:1(2n isomer)
Plasma	0	1	LysoPC 20:4(2n isomer)
Plasma	0	1	LysoPC 20:4
Plasma	0	1	LysoPC 20:5(2n isomer)
Plasma	0	1	LysoPC 18:0(2n isomer)
Plasma	0	1	LysoPC 18:2(2n isomer1)
Plasma	0	1	LysoPC 18:3(2n isomer2)
Plasma	0	1	LysoPC 16:1(2n isomer)
Plasma	0	1	(3beta,9xi,22S,23R)-3-Hydroxy-17,23-epoxyveratraman-11-one
Plasma	0	1	Carnitine C22:2
Plasma	0	1	Carnitine C18:0
Plasma	0	1	Carnitine C10:1-OH
Plasma	0	1	Carnitine C8:1
Plasma	0	1	Carnitine C4:DC
Plasma	0	1	Carnitine C5:1
Plasma	0	1	Carnitine C4:0
Plasma	0	1	Octadecadienamide
Plasma	0	1	Octadecyl monoenamide
Plasma	0	1	MG(22:6)isomer
Plasma	0	1	MG(22:6)
Plasma	0	1	MG(22:5) isomer
Plasma	0	1	MG(22:5)
Plasma	0	1	(2S,3S)-butane-2,3-diol
Plasma	0	1	N-Carbamoyl-L-aspartate
Plasma	0	1	D-panthenol
Plasma	0	1	1-Methyl-6-oxo-1,6-dihydropyridine-3-carboxamide
Plasma	0	1	Anserine
Plasma	0	1	SDMA
Plasma	0	1	Cis-4-Hydroxy-D-Proline
Plasma	0	1	Methylguanidine
Plasma	0	1	N-Acetyl-D-Galactosamine
Plasma	0	1	L-2-Aminobutyric acid
Plasma	0	1	Isocytosine
Plasma	0	1	Phe-Met
Plasma	0	1	Carnitine C9:1
Plasma	0	1	Carnitine C10:0 Isomer1
Plasma	0	1	Carnitine C15 Isomer1
Plasma	0	1	Carnitine C15
Plasma	0	1	Cytochalasin H
Plasma	0	1	[6]-Gingerol
Plasma	0	1	Coutaric acid
Plasma	0	1	Desfesoterodine
Plasma	0	1	N-Undecylbenzenesulfonic acid
Plasma	0	1	Paradol
Plasma	0	1	Quercetin
Plasma	0	1	(3beta,17alpha,23S)-17,23-Epoxy-3,28,29-trihydroxy-27-norlanost-8-en-24-one
Plasma	0	1	(3beta,17alpha,23S)-17,23-Epoxy-3,29-dihydroxy-27-norlanost-8-en-24-one
Plasma	0	1	1-(1Z-Hexadecenyl)-sn-glycero-3-phosphocholine
Plasma	0	1	1-Oleoyl-2-acetyl-sn-glycerol
Plasma	0	1	2-(5-Oxovaleryl)phosphatidylcholine
Plasma	0	1	2,10-Bisaboladiene-1,4-diol
Plasma	0	1	21-Deoxycortisol
Plasma	0	1	2-Hydroxy-3-isopropyl-6-methylbenzoic acid
Plasma	0	1	2-O-methyl PAF C-18
Plasma	0	1	3-Methylglutarylcarnitine
Plasma	0	1	4-Methyl-2-oxopentanoic acid
Plasma	0	1	Dihydrojasmonic acid
Plasma	0	1	Dioscin
Plasma	0	1	Diosgenin
Plasma	0	1	Docosatrienoic acid
Plasma	0	1	Heptadecanoic acid
Plasma	0	1	Homodolicholide
Plasma	0	1	Loganic acid
Plasma	0	1	LysoPA(18:2(9Z,12Z)/0:0)
Plasma	0	1	Lyso-PAF C-16
Plasma	0	1	Methacholine
Plasma	0	1	MG(0:0/18:3(9Z,12Z,15Z)/0:0)
Plasma	0	1	MG(16:1(9Z)/0:0/0:0)
Plasma	0	1	N,N-Bis(2-hydroxyethyl)dodecanamide
Plasma	0	1	N-[(3a,5b,7b)-7-hydroxy-24-oxo-3-(sulfooxy)cholan-24-yl]-Glycine
Plasma	0	1	PA(18:2(9Z,12Z)/20:5(5Z,8Z,11Z,14Z,17Z))
Plasma	0	1	PC(20:0/18:0)
Plasma	0	1	Pentadecanoic acid
Plasma	0	1	Prenyl caproate
Plasma	0	1	Prostaglandin lactone-diol
Plasma	0	1	PS(18:1(9Z)/18:3(9Z,12Z,15Z))
Plasma	0	1	S-Farnesylcysteine
Plasma	0	1	Traumatic acid
Plasma	0	1	Ursocholic acid
Plasma	0	1	Valerenic acid
Plasma	0	1	Beta-Estradiol 3-sulfate
Plasma	0	1	5'-Phosphoribosyl-N-formylglycinamide
Plasma	0	1	Faicar
Plasma	0	1	N4-Acetylcytidine
Plasma	0	1	(3S,4S)-3-Hydroxytetradecane-1,3,4-tricarboxylic acid
Plasma	0	1	(S)-2,3,4,5-Tetrahydropyridine-2-carboxylic acid
Plasma	0	1	10-Hydroxydecanoic acid
Plasma	0	1	2-Acetamidooctanoic acid
Plasma	0	1	2-Keto-3-deoxy-6-phosphogluconate
Plasma	0	1	3-Sulfinylpyruvic acid
Plasma	0	1	gamma-Glutamyl-beta-cyanoalanine
Plasma	0	1	Glu-Phe
Plasma	0	1	Glu-Tyr
Plasma	0	1	Glu-Val
Plasma	0	1	Homovanillic acid sulfate
Plasma	0	1	Hydroxyurea
Plasma	0	1	L-Cysteinesulfinic acid
Plasma	0	1	Leukotriene C4
Plasma	0	1	N-Acetyl-L-citrulline
Plasma	0	1	Pentobarbital
Plasma	0	1	Phe Glu
Plasma	0	1	Prenyl isobutyrate
Plasma	0	1	L-Histidinal
Plasma	0	1	(S)-O-Desmethyl Naproxen
Plasma	0	1	1-Palmitoylglycerone 3-phosphate
Plasma	0	1	2,8-Dihydroxyquinoline-beta-D-glucuronide
Plasma	0	1	3,4,5-trihydroxy-6-(1H-indole-3-carbonyloxy)oxane-2-carboxylic acid
Plasma	0	1	3,4,5-trihydroxy-6-{[3-(4-hydroxy-3-methoxyphenyl)propanoyl]oxy}oxane-2-carboxylic acid
Plasma	0	1	4-(2-Aminophenyl)-2,4-dioxobutanoic acid
Plasma	0	1	4-(beta-D-Glucosyloxy)benzoic acid
Plasma	0	1	5-Hydroxy-6-methoxyindole glucuronide
Plasma	0	1	Asperuloside
Plasma	0	1	cis-Coumarinic acid-beta-D-glucoside
Plasma	0	1	D-Lyxose
Plasma	0	1	Hexaethylene glycol
Plasma	0	1	Jasmone
Plasma	0	1	Sorbitol 6-phosphate
Plasma	0	1	Syringin
Plasma	0	1	Triptolide Analog
Plasma	0	1	1'-hydroxytriazolam
Plasma	0	1	4-Propylphenol
Plasma	0	1	5,6,7,8-Tetrahydro-2(1H)-quinolinone
Plasma	0	1	Amobarbital
Plasma	0	1	Bilirubin
Plasma	0	1	Efavirenz
Plasma	0	1	Riesling acetal
Plasma	0	1	Trichloroepoxyethane
Plasma	0	1	1-O-trans-Cinnamoyl-beta-D-glucopyranose
Plasma	0	1	5,6,7-trihydroxy-2-phenyl-4H-chromen-4-one
Plasma	0	1	Equol
Plasma	0	1	Quercitrin; Quercetin 3-O-rhamnoside
Plasma	0	1	(+)-Abscisic acid beta-D-glucopyranosyl ester
Plasma	0	1	(+/-)-13-hydroxy-4Z,7Z,10Z,14E,16Z,19Z-docosahexaenoic acid
Plasma	0	1	(2R,3R)-3-Methylornithinyl-N6-lysine
Plasma	0	1	(2S,4S)-4-Hydroxy-2,3,4,5-tetrahydrodipicolinate;(2S,4S)-4-Hydroxy-2,3,4,5-tetrahydropyridine-2,6-dicarboxylate;HTPA
Plasma	0	1	(R)-2-Methylpyrrolidine
Plasma	0	1	(R)-4-Dehydropantoate
Plasma	0	1	2-Dehydro-3-deoxy-6-phospho-D-galactonate;2-Dehydro-3-deoxy-D-galactonate 6-phosphate
Plasma	0	1	2-Hydroxy-6-ketononatrienedioate;(2Z,4E,7E)-2-Hydroxy-6-oxonona-2,4,7-triene-1,9-dioate
Plasma	0	1	2-Pyrrolidinone, 5-((1E,3R)-4,4-difluoro-3-hydroxy-4-phenyl-1-buten-1-yl)-1-(6-(2H-tetrazol-5-yl)hexyl)-, (5R)-
Plasma	0	1	3',4'-Methylenedioxy-pyrrolidinobutiophenone
Plasma	0	1	4-Carboxy-2-hydroxymuconate semialdehyde;4-Carboxy-2-hydroxy-cis,cis-muconate 6-semialdehyde
Plasma	0	1	7-Oxateasterone;(22R,23R,24S)-3beta,22,23-Trihydroxy-7-oxa-5alpha-ergostane-6-one
Plasma	0	1	9,10-Dihydroxy-12,13-epoxyoctadecanoate;9,10-Dihydroxy-12,13-epoxyoctadecanoic acid
Plasma	0	1	Acylated phloroglucinol
Plasma	0	1	Arg Ser Tyr
Plasma	0	1	Calcium pantothenate
Plasma	0	1	Caryoptin
Plasma	0	1	D-Alanyl-(R)-lactate;D-Alanyl-D-lactate;(2R)-2-(D-Alanyloxy)propanoic acid;(R)-2-[(R)-2-Aminopropanoyloxy]propanoic acid
Plasma	0	1	Gly Arg Ala
Plasma	0	1	Gly Asp Ile Val Ile
Plasma	0	1	Gly Val Val Glu Ile
Plasma	0	1	Hemibrevetoxin B
Plasma	0	1	Hexadecyl Acetyl Glycerol
Plasma	0	1	Ile Glu His Lys
Plasma	0	1	Isotan B
Plasma	0	1	Janthitrem C
Plasma	0	1	Juvenile hormone III
Plasma	0	1	Leu Asp Val Lys His
Plasma	0	1	L-Rhamnulose 1-phosphate
Plasma	0	1	Lys Thr Phe Glu
Plasma	0	1	Lysope 18:2(2n isomer)
Plasma	0	1	Methyl 4-(2-benzylbenzoyl)-2,5-dimethyl-1H-pyrrole-3-carboxylate
Plasma	0	1	N(6)-[(Indol-3-yl)acetyl]-L-lysine;N6-[(Indol-3-yl)acetyl]-L-lysine
Plasma	0	1	N-Formyldemecolcine
Plasma	0	1	Picrocrocin
Plasma	0	1	Pro Ala Asp Lys Thr
Plasma	0	1	Reduced riboflavin
Plasma	0	1	Rishitin
Plasma	0	1	Ser Leu Leu Ser Phe
Plasma	0	1	Stemmadenine
Plasma	0	1	Thr Tyr Leu Glu
Plasma	0	1	Urea-1-carboxylate;Allophanate;Allophanic acid
Plasma	0	1	Val Gly Asp Ile Val
Plasma	0	1	Val His Val
Plasma	0	1	Val Ile Leu Asp
Plasma	0	1	(2R)-2-amino-3-[(2R)-2-amino-2-carboxyethyl]sulfanylpropanoic acid
Plasma	0	1	4-sulfanylbutanoate
Plasma	0	1	(2R)-2-azaniumyl-3-[(2R)-2-azaniumyl-2-carboxylatoethyl]sulfanylpropanoate
Plasma	0	1	(2S)-2-[[2-(1H-indol-3-yl)acetyl]amino]pentanedioate
Plasma	0	1	[(3R,4S,5S,6R)-2,4,5-trihydroxy-6-(hydroxymethyl)oxan-3-yl] (E)-3-(4-hydroxyphenyl)prop-2-enoate
Plasma	0	1	4-(2-amino-3-hydroxyphenyl)-2,4-dioxobutanoate
Plasma	0	1	[(2R,3S,4S,5R,6S)-3,4,5,6-tetrahydroxyoxan-2-yl]methyl phosphate
Plasma	0	1	4-(diaminomethylideneazaniumyl)butanoate
Plasma	0	1	5-hydroxy-2-oxopentanoate
Plasma	0	1	bis(2,3-dihydroxypropyl) phosphate
Plasma	0	1	[[(2R,3S,4R,5R)-5-(6-aminopurin-7-yl)-3,4-dihydroxyoxolan-2-yl]methoxy-oxidophosphoryl] [(2R,3R,4S,5S,6R)-3,4,5-trihydroxy-6-(hydroxymethyl)oxan-2-yl] phosphate
Plasma	0	1	[[(2R,3S,4R,5R)-3,4-dihydroxy-5-[6-[[(E)-4-hydroxy-3-methylbut-2-enyl]amino]purin-9-yl]oxolan-2-yl]methoxy-oxidophosphoryl] phosphate
Plasma	0	1	[(2S,3R,4S,5S)-5-(6-aminopurin-9-yl)-3,4-dihydroxyoxolan-2-yl]methyl sulfonato phosphate
Plasma	0	1	3-[(2R,3R,4S,5R)-3,4-dihydroxy-5-(phosphonatooxymethyl)oxolan-2-yl]-2,6-dioxopyrimidine-4-carboxylate
Plasma	0	1	[(2R,3S,4R)-5-(5-amino-4-carbamoylimidazol-1-yl)-3,4-dihydroxyoxolan-2-yl]methyl phosphate
Plasma	0	1	(2R,3R,4R,5S,6R)-2-[(2R,3S,4R,5R,6S)-4,5-dihydroxy-2-(hydroxymethyl)-6-methoxyoxan-3-yl]oxy-6-(hydroxymethyl)-5-methoxyoxane-3,4-diol
Plasma	0	1	[(2R,3S,5R,6R)-3,5-dihydroxy-6-methyl-4-oxooxan-2-yl] [[(2R,3S,5R)-3-hydroxy-5-(5-methyl-2,4-dioxopyrimidin-1-yl)oxolan-2-yl]methoxy-oxidophosphoryl] phosphate
Plasma	0	1	3-[3-[(2R,3S,4R,5R)-5-(6-aminopurin-9-yl)-3,4-dihydroxyoxolan-2-yl]propanoyl]benzoate
Plasma	0	1	[(2S,3R,4S,6R)-2-[[(3R,4S,5S,7R,9E,11S,12R)-12-ethyl-11-hydroxy-3,5,7,11-tetramethyl-2,8-dioxo-1-oxacyclododec-9-en-4-yl]oxy]-3-hydroxy-6-methyloxan-4-yl]-dimethylazanium
Plasma	0	1	[(2R,3R,4S,5S,6R)-4-acetamido-3,5-dihydroxy-6-methyloxan-2-yl] [[(2R,3S,5R)-3-hydroxy-5-(5-methyl-2,4-dioxopyrimidin-1-yl)oxolan-2-yl]methoxy-oxidophosphoryl] phosphate
Plasma	0	1	3-[(3R,21S,22S)-16-ethenyl-11-ethyl-3-methoxycarbonyl-12,17,21,26-tetramethyl-4-oxo-7,23,24,25-tetrazahexacyclo[18.2.1.15,8.110,13.115,18.02,6]hexacosa-1(23),2(6),5(26),7,9,11,13,15,17,19-decaen-22-yl]propanoate
Plasma	0	1	[(2R,3R,4S,5R,6R)-3-acetamido-5-azaniumyl-4-hydroxy-6-methyloxan-2-yl] [[(2R,3S,4R,5R)-5-(2,4-dioxopyrimidin-1-yl)-3,4-dihydroxyoxolan-2-yl]methoxy-oxidophosphoryl] phosphate
Plasma	0	1	[(10S,12S,13E,14R,16S,18R)-13-ethylidene-14-hydroxy-8,15-diazahexacyclo[14.2.1.01,9.02,7.010,15.012,17]nonadeca-2,4,6,8-tetraen-18-yl] acetate
Plasma	0	1	[3-[2-(methylazaniumyl)ethyl]-1H-indol-4-yl] phosphate
Plasma	0	1	methyl (1S,2S,16E)-16-ethylidene-2-formyl-4-aza-14-azoniatetracyclo[12.2.2.03,11.05,10]octadeca-3(11),5,7,9-tetraene-2-carboxylate
Plasma	0	1	methyl 2-[(2R,3E,12bS)-3-ethylidene-2,4,6,7,12,12b-hexahydro-1H-indolo[2,3-a]quinolizin-2-yl]-3-oxopropanoate
Plasma	0	1	6-Tuliposide A;6-O-(4-Hydroxy-2-methylenebutanoyl)-D-glucose
Plasma	0	1	Biocytin;N6-D-Biotinyl-L-lysine;epsilon-N-Biotinyl-L-lysine
Plasma	1	2	Glutathione Reducedform
Plasma	1	2	L-Carnosine
Plasma	1	2	Phenylacetyl-L-Glutamine
Plasma	1	2	Benzoic Acid
Plasma	1	2	Pyrroloquinoline Quinone
Plasma	1	2	Succinic Acid
Plasma	1	2	Tryptamine
Plasma	1	2	Lactulose
Plasma	1	2	L-Dihydroorotic Acid
Plasma	1	2	Methylmalonic Acid
Plasma	1	2	Lysope 18:1
Plasma	1	2	Lysope 18:0
Plasma	1	2	Lysope 16:0
Plasma	1	2	Lysopa 16:0
Plasma	1	2	5-Hydroxyhexanoic Acid
Plasma	1	2	D-Malic acid
Plasma	1	2	Porphobilinogen
Plasma	1	2	Ethylsalicylate
Plasma	1	2	Cysteine glutathione disulfide
Plasma	1	2	5,6-Dimethylbenzimidazole
Plasma	1	2	Indole-4-carboxaldehyde
Plasma	1	2	2-ethyl-2-hydroxybutyric acid
Plasma	1	2	PysoPE 22:4(2n isomer1)
Plasma	1	2	PysoPE 22:4
Plasma	1	2	PysoPE 22:6(2n isomer1)
Plasma	1	2	PysoPE 22:6
Plasma	1	2	PysoPE 20:2(2n isomer1)
Plasma	1	2	PysoPE 20:2
Plasma	1	2	PysoPE 20:3(2n isomer1)
Plasma	1	2	PysoPE 20:3
Plasma	1	2	PysoPE 20:4(2n isomer1)
Plasma	1	2	PysoPE 20:5(2n isomer1)
Plasma	1	2	PysoPE 20:5
Plasma	1	2	PysoPE 18:0(2n isomer)
Plasma	1	2	PysoPE 16:0(2n isomer)
Plasma	1	2	Myoinositol
Plasma	1	2	D-Fructose
Plasma	1	2	D-Mannose
Plasma	1	2	Gluconic Acid
Plasma	1	2	Indole-3-Carboxaldehyde
Plasma	1	2	N-Gamma-Acetyl-N-2-Formyl-5-Methoxykynurenamine
Plasma	1	2	Lysopc 16:0
Plasma	1	2	Lysopc 18:1
Plasma	1	2	Lysopc 18:2
Plasma	1	2	Lysopc 20:2
Plasma	1	2	Gamma-Aminobutyric Acid
Plasma	1	2	Lysope 18:2 (2N Isomer)
Plasma	1	2	Benzylcinnamate
Plasma	1	2	2-Pentyl-3-phenyl-2-propenal
Plasma	1	2	L-Tryptophanamide
Plasma	1	2	N-(2-hydroxyethyl)stearamide
Plasma	1	2	Glutathione
Plasma	1	2	1,2-dodecanoyl PC
Plasma	1	2	2-Linoleoyl Glycerol
Plasma	1	2	2-O-methyl PAF C-16
Plasma	1	2	4-tert-butylbenzoic acid
Plasma	1	2	20,26-dihydroxyecdysone
Plasma	1	2	10-deoxyformamycin
Plasma	1	2	LysoPC 22:4 (2n isomer1)
Plasma	1	2	LysoPC 22:4
Plasma	1	2	LysoPC 22:5 (2n isomer3)
Plasma	1	2	LysoPC 22:5 (2n isomer2)
Plasma	1	2	LysoPC 20:2(2n isomer2)
Plasma	1	2	LysoPC 20:2(2n isomer1)
Plasma	1	2	LysoPC 20:3(2n isomer)
Plasma	1	2	LysoPC 20:3
Plasma	1	2	LysoPC 20:5
Plasma	1	2	LysoPC 18:1(2n isomer)
Plasma	1	2	LysoPC 16:0(2n isomer)
Plasma	1	2	MG(20:4)isomer
Plasma	1	2	16-Dehydroprogesterone
Plasma	1	2	Leu-Val
Plasma	1	2	1-Octadecyl-2-acetyl-sn-glycero-3-phosphocholine
Plasma	1	2	2-O-Glutaroyl-1-O-palmitoyl-sn-glycero-3-phosphocholine
Plasma	1	2	7,8-Dehydroastaxanthianthin
Plasma	1	2	Isopentenyl pyrophosphate
Plasma	1	2	Tetrahydrocortisol
Plasma	1	2	Ethylenediaminetetraacetic acid
Plasma	1	2	Ser-Ser-OH
Plasma	1	2	Sphingosine 1-phosphate(d16:1-P)
Plasma	1	2	3-Aminopropanal
Plasma	1	2	Linamarin
Plasma	1	2	Caffeine
Plasma	1	2	3-(4-hydroxyphenyl)-3,4-dihydro-2H-1-benzopyran-7-ol
Plasma	1	2	Isoambrettolide
Plasma	1	2	3-Ketosucrose;3-Dehydro-alpha-D-glucosyl-beta-D-fructofuranoside
Plasma	1	2	3-Phospho-D-glyceroyl phosphate;1,3-Bisphospho-D-glycerate;(R)-2-Hydroxy-3-(phosphonooxy)-1-monoanhydride with phosphoric propanoic acid;D-Glycerate 1,3-diphosphate
Plasma	1	2	Aflatoxin-M1-8,9-epoxide
Plasma	1	2	Asn Lys Leu Arg
Plasma	1	2	Epoxypheophorbide a
Plasma	1	2	Glu-Trp
Plasma	1	2	Lys Lys Thr
Plasma	1	2	Nopaline;D-Nopaline;N2-(D-1,3-Dicarboxypropyl)-L-arginine;N-[(1S)-4-Carbamimidamido-1-carboxybutyl]-D-glutamic acid
Plasma	1	2	Thr Phe Lys Glu
Plasma	1	2	(2R)-2-amino-3-hydrosulfonylpropanoic acid
Plasma	1	2	(3R,4S,5S,6R)-6-[[(2R,3R,4S,5R)-3,4,5-trihydroxyoxan-2-yl]oxymethyl]oxane-2,3,4,5-tetrol
Plasma	1	2	(2R,4R,5S)-1,2,4,5,6-pentahydroxyhexan-3-one
Plasma	1	2	[[[(2R,3S,5R)-5-(4-amino-2-oxopyrimidin-1-yl)-3-hydroxyoxolan-2-yl]methoxy-oxidophosphoryl]oxy-oxidophosphoryl] phosphate
Plasma	1	2	[[(2R,3S,4R,5R)-5-(6-aminopurin-9-yl)-3,4-dihydroxyoxolan-2-yl]methoxy-oxidophosphoryl] [(2S,3S,4S,5S,6R)-6-[(1S)-1,2-dihydroxyethyl]-3,4,5-trihydroxyoxan-2-yl] phosphate
Plasma	1	2	2-azaniumylethyl [(2R)-2-hydroxy-3-octadecanoyloxypropyl] phosphate
Plasma	1	2	[(2R,3R,4S,5S,6R)-3-acetamido-5-azaniumyl-4-hydroxy-6-methyloxan-2-yl] [[(2R,3S,4R,5R)-5-(2-amino-6-oxo-3H-purin-9-yl)-3,4-dihydroxyoxolan-2-yl]methoxy-oxidophosphoryl] phosphate
Plasma	1	2	[[(2R,3S,4R,5R)-5-(2-amino-6-oxo-3H-purin-9-yl)-3,4-dihydroxyoxolan-2-yl]methoxy-oxidophosphoryl] [(2R,3R,4R,5S,6R)-3-azaniumyl-4,5-dihydroxy-6-(hydroxymethyl)oxan-2-yl] phosphate
Plasma	1	2	(2S,3R)-2-[[[(2R,3S,4R,5R)-5-(6-aminopurin-9-yl)-3,4-dihydroxyoxolan-2-yl]methoxy-oxidophosphoryl]oxycarbonylamino]-3-hydroxybutanoate
Plasma	1	2	[(2R,3S,4R,5R)-5-(6-aminopurin-9-yl)-3,4-dihydroxyoxolan-2-yl]methyl (4-hydroxybenzoyl) phosphate
Plasma	2	3	2-Aminoethanesulfonic Acid
Plasma	2	3	3-Hydroxybutyrate
Plasma	2	3	Malonicacid
Plasma	2	3	9-HpODE
Plasma	2	3	13-HOTrE [13S-hydroxy-9Z,11E,15Z-octadecatrienoic acid]
Plasma	2	3	9,10-DiHOME [(+-)9,10-dihydroxy-12Z-octadecenoic acid]
Plasma	2	3	Tetradecanedioic acid
Plasma	2	3	Hexadecanedioic acid
Plasma	2	3	13(R)-HODE
Plasma	2	3	9(S)-HpOTrE
Plasma	2	3	12,13-DiHOME
Plasma	2	3	Hexanoyl Glycine
Plasma	2	3	N-Acetyl-L-Tyrosine
Plasma	2	3	2-(Formylamino)Benzoic Acid
Plasma	2	3	Punicic Acid
Plasma	2	3	15-deoxy-Delta-12,14-PGJ2
Plasma	2	3	Stearidonic Acid
Plasma	2	3	N-Acetylphenylalanine
Plasma	2	3	Furfuryl alcohol
Plasma	2	3	Delta-Hexalactone
Plasma	2	3	Decanoyl L-Carnitine
Plasma	2	3	Hexanoylcarnitine
Plasma	2	3	Carnitine C20:1-OH
Plasma	2	3	Carnitine C20:2
Plasma	2	3	Carnitine ph-C14
Plasma	2	3	Carnitine C17:1:DC
Plasma	2	3	Carnitine C18:2-OH
Plasma	2	3	Carnitine C18:3
Plasma	2	3	Carnitine C15:DC
Plasma	2	3	Carnitine C17:0
Plasma	2	3	Carnitine C16:3
Plasma	2	3	Carnitine C14-OH
Plasma	2	3	Carnitine C15:1
Plasma	2	3	Carnitine C14:2-OH
Plasma	2	3	Carnitine C14:1
Plasma	2	3	Carnitine C14:2
Plasma	2	3	Carnitine C12-OH
Plasma	2	3	Carnitine C11:DC
Plasma	2	3	Carnitine C13:0
Plasma	2	3	Carnitine C12:1
Plasma	2	3	Carnitine C11:1
Plasma	2	3	Carnitine C10:0
Plasma	2	3	Carnitine C8-OH
Plasma	2	3	Carnitine C8:0
Plasma	2	3	Carnitine C6:0 Isomer 2
Plasma	2	3	Carnitine C6:0 Isomer 1
Plasma	2	3	Carnitine C6:0
Plasma	2	3	Hydroxyeicosapentaenoic acid
Plasma	2	3	Glu-Met
Plasma	2	3	Met-Glu
Plasma	2	3	Carnitine C10:1 Isomer1
Plasma	2	3	Carnitine C10:1
Plasma	2	3	2,3-Dimethoxy-5-methyl-6-(3-methylbut-2-enyl)benzene-1,4-diol
Plasma	2	3	2,6-Dihydroxypseudooxynicotine;1-(2,6-Dihydroxypyridin-3-yl)-4-(methylamino)butan-1-one
Plasma	3	4	Adenosine 5'-Monophosphate
Plasma	3	4	Uracil
Plasma	3	4	Adipic Acid
Plasma	3	4	Azelaic Acid
Plasma	3	4	Subericacid
Plasma	3	4	TXB2 [9Alpha,11,15S-trihydroxythromba-5Z,13E-dien-1-oic acid]
Plasma	3	4	4-Hydroxybenzaldehyde
Plasma	3	4	Uridine 5-Monophosphate
Plasma	3	4	ADP-ribose
Plasma	3	4	deoxyguanosine 5'-monophosphate(dGMP)
Plasma	3	4	(+-)12-HEPE [(+-)-12-hydroxy-5Z,8Z,10E,14Z,17Z-eicosapentaenoic acid]
Plasma	3	4	(+-)12-HETE [(+-)12-hydroxy-5Z,8Z,10E,14Z-eicosatetraenoic acid]
Plasma	3	4	(+-)15-HEPE [(+-)-15-hydroxy-5Z,8Z,11Z,13E,17Z-eicosapentaenoic acid]
Plasma	3	4	(+-)17-HDHA [(+-)17-hydroxy-4Z,7Z,10Z,13Z,15E,19Z-docosahexaenoic acid]
Plasma	3	4	(+-)18-HEPE [(+-)-18-hydroxy-5Z,8Z,11Z,14Z,16E-eicosapentaenoic acid]
Plasma	3	4	11,12-EET [(+-)11,(12)-epoxy-5Z,8Z,14Z-eicosatrienoic acid]
Plasma	3	4	14(S)-HDHA [14S-hydroxy-4Z,7Z,10Z,12E,16Z,19Z-docosahexaenoic acid]
Plasma	3	4	3-Hydroxyglutaric acid
Plasma	3	4	5-O-(1-carboxyvinyl) -3-phosphate
Plasma	3	4	2-(Alpha-D-mannosyl) -3-phosphate glyceride
Plasma	3	4	5-Hydroxy-L-Tryptophan
Plasma	3	4	3'-Aenylic Acid
Plasma	3	4	Adenosine 5'-Diphosphate
Plasma	3	4	3-Methylcrotonyl Glycine
Plasma	3	4	N'-Formylkynurenine
Plasma	3	4	Indole-3-acetamide
Plasma	3	4	N-Alpha-Acetyl-L-Asparagine
Plasma	3	4	2'-O-methyladenosine
Plasma	3	4	(+-)15-HETE [(+-)15-hydroxy-5Z,8Z,11Z,13E-eicosatetraenoic acid]
Plasma	3	4	Docosaenoic acid
Plasma	3	4	EPA [5Z,8Z,11Z,14Z,17Z-eicosapentaenoic acid]
Plasma	3	4	8(S)-HETrE
Plasma	3	4	ent-16b,19-Kauranediol 19-acetate
Plasma	3	4	Folinic acid
Plasma	3	4	9'-desmethylgranisetron
Plasma	3	4	Bisabolol oxide A
Plasma	3	4	1-O-Palmitoyl-2-O-acetyl-sn-glycero-3-phosphorylcholine
Plasma	3	4	4-(3-Hydroxy-2-naphthyl)-2-oxobut-3-enoic acid
Plasma	3	4	Arg Thr Ile Glu
Plasma	3	4	Bacteriochlorophyllide a
Plasma	3	4	Indole-3-acetyl-beta-1-D-glucoside;1-O-(Indol-3-yl)acetyl-beta-D-glucose
Plasma	3	4	(2S)-2-azaniumyl-4-methylpentanoate
Plasma	3	4	[(2R,3S,4R,5R)-3,4-dihydroxy-5-(6-oxo-1H-purin-9-yl)oxolan-2-yl]methyl phosphate
Plasma	3	4	(R)-10-Hydroxystearate
Plasma	4	5	L-Serine
Plasma	4	5	Biotin
Plasma	4	5	A-Ketoglutaric Acid
Plasma	4	5	Gamma-Linolenic Acid(C18:3N6)
Plasma	4	5	Palmitoleic Acid(C16:1)
Plasma	4	5	Hexadecanoic Acid(C16:0)
Plasma	4	5	Linoleic Acid(C18:2N6C)
Plasma	4	5	Dodecanoic Acid(C12:0)
Plasma	4	5	Elaidic Acid(C18:1N9T)
Plasma	4	5	Alpha-Linolenic Acid(C18:3N3)
Plasma	4	5	8,15-Dihete
Plasma	4	5	Xanthosine
Plasma	4	5	Indoleacetaldehyde
Plasma	4	5	(+-)17-HETE [(+-)17-hydroxy-5Z,8Z,11Z,14Z-eicosatetraenoic acid]
Plasma	4	5	(+-)18-HETE [(+-)18-hydroxy-5Z,8Z,11Z,14Z-eicosatetraenoic acid]
Plasma	4	5	Myristic acid
Plasma	4	5	9,12-octadecadienoic acid
Plasma	4	5	Cis-9,10-epoxystearic acid
Plasma	4	5	16-Hydroxyhexadecanoic acid
Plasma	4	5	Glycine linoleate
Plasma	4	5	L-Glutamic Acid
Plasma	4	5	2-Aminoadipic Acid
Plasma	4	5	Indole
Plasma	4	5	3-methyl-4-pentenoic acid
Plasma	4	5	Petroselinic acid
Plasma	4	5	Propionylcarnitine
Plasma	4	5	1,5-Anhydro-D-mannitol
Plasma	4	5	[(10S,12S,13E,16S,18R)-13-ethylidene-8,15-diazahexacyclo[14.2.1.01,9.02,7.010,15.012,17]nonadeca-2,4,6,8-tetraen-18-yl] acetate
